# Supplementary material for: Plasmodium falciparum Heterochromatin Protein 1 Marks Genomic Loci Linked to Phenotypic Variation of Exported Virulence Factors
Source: PLoS Pathog. 2009 Sep 4;5(9):e1000569. doi: 10.1371/journal.ppat.1000569 (PMC2731224; doi:10.1371/journal.ppat.1000569)
Supplement: Table S3 — Absolute microarray signal intensities for each gene in two independent PfHP1 over-expressing lines and the control. Median intensity of the microarray signal was extracted for all microarray elements (oligonucleotide spot) for CY5 signal (e.g. total mRNA signal in each time point from the PfHP1 overexpressing lines A and B and the mock transfectant). For genes represented by multiple oligonucleotides [109] the signal was averaged for these microarray elements. The final median value of the spot intensity across the three experiments time courses (overall; median) reflects the overall expression level of each gene in the studied parasite cells. Standard deviation was calculated for each gene intensity profile to estimate the fidelity of the transcript level measurements. (1.19 MB XLS) [file ppat.1000569.s010.xls]

## Sheet: HP1 Intensities_averaged
		PfHP1 over-expression replicate A				PfHP1 over-expression replicate B				mock transfectant
GeneID	PlasmoDB annotation v5.5	early rings	late rings	trophozoites	schizonts	early rings	late rings	trophozoites	schizonts	early rings	late rings	trophozoites	schizonts	median	stdev	% of stdev/med	average
PFF0450c	Zn2+ or Fe2+ permease	3196	3015	991	1108	2148	2326	1166	1082	4868	1994	1349	1307	1671.5	1084.6	0.699674	2045.83
PF07_0065	zinc transporter, putative	422	209	3264.5	5714	322.5	186.5	567.5	4466	316	150	2352	4990.5	494.75	6347.73	4.3334	1913.38
PFF0485c	zinc finger, putative	985	277	249	2308	1162	445	369	2210	1378	391	289	1341	715	622.847	1.04153	950.333
PFD0970c	Zinc finger, putative	3267.5	2682	3207.17	2835.33	3089.83	1746	2035.83	2625.17	2967.2	1417.67	2089.33	2088.83	2653.58	573.012	0.230337	2504.32
MAL7P1.68	Zinc finger, putative	1453.5	979	1114	1234	1184	909	1265.5	1003	1635.5	894	1184	1370	1184	3230.53	0.190499	1185.46
PFL0465c	Zinc finger transcription factor (krox1)	663.667	839.667	1720.67	3454.67	1135	818.667	1761.67	2397.33	968	632.333	1512.67	2733.67	1323.83	1621.78	0.683271	1553.17
PFE0895c	Zinc finger protein, putative	408	268.5	223	1384.5	571	238.5	197.5	1345.5	567	189	235.5	1544	338.25	442.405	1.53037	597.667
PFC0510w	zinc finger protein, putative	242.5	176	569.5	1288	268.5	153	481	1593.5	260	142	675	2018	374.75	2839.61	1.68717	655.583
PF08_0056	zinc finger protein, putative	9586	6255	3190	4854	8469	8032	4782	3735	8129	7555	3984	5264	5759.5	3435.22	0.371091	6152.92
PF13_0313	zinc finger protein	867	1523	980	308.5	661.5	1159	1068	263.5	869.5	1260	1149.5	334	924.75	521.689	0.438087	870.292
PFA0170c	zinc carboxy peptidase, putative	674.667	1395.33	2502	1851.33	990.667	877.667	2493.33	1708	956	910.667	2711	1738.33	1551.67	624.166	0.460173	1567.42
PFI0715w	Zinc binding protein, putative	5373	4154	2709	4325	4090	3894	3490	4016	4514	3807	3225	3295	3955	1207.74	0.174804	3907.67
PF14_0308	XPC homolog	599	544	709	915	802	621	873	1132	784	714	1035	699	749	472.317	0.23666	785.583
PFL0075w	XPA binding protein 1, putative	2156.5	1933	1334	497	1801	1912.5	1537	432.5	2801.5	1765	1337	523	1651	2238.42	0.439773	1502.5
PFF0395c	WD repeat protein, putative	967	1165	991	1001	537	744	1110	832	1001	628	1170	1562	996	3292.81	0.274903	975.667
PF10_0326	WD repeat protein, putative	1643.5	1416	1289.5	1536	1611.5	1392.5	1074	1364	1761	1650	1099	1371.5	1404.25	1267.03	0.153778	1434.04
PF10_0261	WD repeat protein, putative	235	234	252	271	243	532	506	255	230	613	487	200	253.5	1259.3	0.587057	338.167
PF10_0128	WD repeat protein, putative	2220.5	1602.5	1784.5	1202	1901.5	1776.5	1917	997	2755	1868	1716.5	907	1780.5	506.259	0.287808	1720.67
PF08_0130	wd repeat protein, putative	2710	2958.5	2025.5	553.5	1996	2744	2415.5	518.5	2438.5	2303	2369	585.5	2336	975.594	0.383882	1968.12
PF08_0065	WD repeat protein, putative	2966.5	2178	861.5	432.5	1677	1486	978.5	479	3026.5	1814.5	984.5	381.5	1235.25	786.996	0.748542	1438.83
PFL1700c	V-type K+ - independent h+ -translocating inorganic pyrophosphatse	298	137.5	85	1376.5	317.5	151	90.5	1141	365	135	106	1439	224.5	1061.16	2.33553	470.167
PF14_0541	V-type H(+)-translocating pyrophosphatase, putative	24643.5	12328	9947.5	3992	13916.5	14689.5	8014.5	3728	13704	17288	8831	4972	11137.8	6992.09	0.547188	11337.9
MAL13P1.271	V-type ATPase, putative	3421	4926	2895	2754	1771	2388	1953	1863	3094	3045	2819	5074	2857	1066.04	0.374272	3000.25
PF14_0377	vesicle-associated membrane protein, putative	3767	6419	6995	9148	3307	5380	6849	7240	3433	3537	7036	11162	6634	2639.38	0.368958	6189.42
PFI1700c	vesicle transport protein, putative	1450	1019	1528	1847.5	1564	1048.5	1533	1500	1715	797.5	1511	1915	1519.5	12905.4	0.221787	1452.38
PFA0077w	VAR-like protein	1720	1336	994	1310	1175	747	805	1174	1028	624	974	1882	1101	556.915	0.340981	1147.42
PFA0073w	VAR-like protein	337	192	140	NA	225	345	130	75	NA	250	112	NA	192	1136.52	0.503783	200.667
PFA0015c	var-like protein	5846.5	3601.5	436.5	236.5	625.5	522.5	202	73	3205.5	1984.5	239.5	128	479.5	1798.7	3.87746	1425.12
MAL8P1.209	VAR-like protein	1843	1505	942	1669	1409	894	1057	1273	1810	744	905	2031	1341	464.311	0.32411	1340.17
MAL7P1.211	VAR-like erythrocyte membrane protein 1	4741	2855	3019	1998	2639	2417	1612	1265	1748	NA	NA	2285	2351	1072.74	0.415875	2457.9
PFI0040c	VARC-like pseudogene	337	327	108.5	96	176.5	419.5	125.5	90	141	360	104	82.5	133.25	611.787	0.939747	197.292
PFC1110w	VARC pseudogene	1111.5	487.5	274.5	221	481	453	232.5	196	336	351	156	217.5	305.25	847.071	0.845905	376.458
PFC1070c	VARC pseudogene	167	139	75	71	141	178	87	79	164	137	77	59	112	1028.48	0.390145	114.5
PF07_0131	VAR pseudogene	873	413	352	191	447	309	239	171	186	194	161	212	225.5	1504.87	0.894152	312.333
MAL7P1.63	VAR fragment, pseudogene	3258	1080	142	176	2261	1297	194	160	3465	1065	175	166	629.5	1876.13	1.96539	1119.92
MAL7P1.62	VAR fragment, pseudogene	2756	994	132	121	2704	1291	164	127	3294	1476	137	113	579	982.202	2.07886	1109.08
MAL7P1.60	VAR fragment, pseudogene	3113	1522	179	122	3346	1400	210	106	3309	940	150	106	575	1075.76	2.32171	1208.58
PFC0015c	VAR C, pseudogene	9908	5008	1442	926	2586	2454	658	673	1649	1379	539	922	1410.5	2131.31	1.90638	2345.33
PFC1120c	var (3D7-varT3-2)	255.667	106	74.3333	78.3333	208.667	127.333	81	73.3333	196	84	57	64.6667	82.5	270.037	0.801082	117.194
PFC0470w	valine -- tRNA ligase, putative	358.333	734.333	1148	868	410	707.667	1267.5	712.667	348.5	697.5	1018	492	710.167	2003.49	0.426727	730.208
PF14_0589	valine - tRNA ligase, putative	2283.5	2814	2862	1196	2278.5	2069.5	2485	1131	2149.5	1826.5	2745.5	1288.5	2214	597.43	0.279537	2094.12
PF11_0112	vacuolar sorting protein 35, putative	674.5	921	2353	2522	514.5	735	2204.5	2612	356.5	835	2432	5123	1562.75	1322.73	0.882554	1773.58
PF08_0113	vacuolar proton-translocating ATPase subunit A, putative	7423	6523.5	4282	6210	10308	5920	4683	4919	11259	6711.5	5389.5	7578.5	6366.75	2070.5	0.33729	6767.25
PFB0750w	vacuolar protein-sorting protein VPS45, putative	289	298	887	1984	267	251	775	1975	322.5	279.5	920.5	2235	548.75	1287.56	1.38968	873.625
PF14_0064	vacuolar protein sorting 29, putative	269	333	833	1681	229	315	887	1454	308	245	1180	2013	583	685.075	1.08949	812.25
PFE0965c	vacuolar ATP synthetase, putative	7126	14791	11915	15183	7169	9241	9313	12908	9977	8887	12923	14988	10946	4735.16	0.270725	11201.8
PFA0300c	vacuolar ATP synthase, putative	1092	1832	2489	3480.5	1096.5	1526.5	2031.5	2368	1031	1093	2184	1446	1679.25	763.92	0.443844	1805.83
PF13_0065	vacuolar ATP synthase, catalytic subunit a	2815	5411.5	5314.5	6112	2797.5	3441.5	4446.5	5572.5	3447	5673.5	5640.5	5753.5	5363	1797.16	0.231611	4702.12
PF13_0034	vacuolar ATP synthase subunit h, putative	1393.5	1831	1919.5	3218	1362	1755	2030	2922.5	1278	692	2389.5	2341	1875.25	840.564	0.381935	1927.67
PF13_0130	vacuolar ATP synthase subunit g, putative	5891	8244	6798	7023	4356	7004	6642	8439	4610	8150	5795	7909	6901	2945.12	0.19782	6738.42
PF11_0412	Vacuolar ATP synthase subunit F, putative	1365	2466	2523	NA	1309	2409	2715	2879	1776	3127	2822	5392	2523	1425.88	0.436737	2616.64
PFI1670c	vacuolar ATP synthase subunit E, putative	9082	10202	6010	8720	7970	7752	7624	7399	12265	12360	7518	12803	8345	4509.87	0.270165	9142.08
PF13_0227	vacuolar ATP synthase subunit D, putative	3688	7848	6567	6075	3579	4791	5707	5964	3409	3442	6582	5050	5378.5	2766.36	0.273432	5225.17
PFD0305c	vacuolar ATP synthase subunit b	5840	8542.5	8023.5	6660	4174.5	6320	6806	6473	4867.5	8426	8043.5	9334	6733	2797.33	0.231596	6959.21
PFF0360w	uroporphyrinogen decarboxylase, putative	403	267	392	322.5	339	252.5	366	283	291	212	377	369	330.75	226.762	0.185369	322.833
PF14_0148	uracil-DNA glycosylase, putative	320	161	1197	1919	405	195	1196	1430	351	149	1118	2064	761.5	603.668	0.918405	875.417
PF13_0158	up-frameshift suppressor3, upf3, family putative	2622	1947	2093	1254	2869	1518	2312	1064	2732	1904	2079	1213	2013	13364.4	0.302306	1967.25
PFE0175c	unconventional myosin pfm-b	1214	199	206.5	196.5	1707	232.5	239.5	160	2167	194	230	150.5	218.25	660.724	3.23728	574.708
PFI1665w	uncharacterised trophozoite protein	630	491	2158	3233	602	525	2461	3146	588	428	2367	4335	1394	1165.15	0.982615	1747
un-4-tRNA-Thr-1	un-4-tRNA-Thr-1	212	149	358	278	256	271	265	184	109	141	209	80	210.5	1024.9	0.383403	209.333
un-4-tRNA-Lys-1	un-4-tRNA-Lys-1	195	147	184	146	222	195	224	152	135	86	158	62	155	619.723	0.320153	158.833
un-4-tRNA-His-1	un-4-tRNA-His-1	1566	495	1430	692	736	709	426	390	237	144	346	104	460.5	2612.22	1.0135	606.25
un-3-tRNA-Gly-1	un-3-tRNA-Gly-1	1645	666	742	658	735	473	378	437	348	176	347	216	455	789.542	0.857089	568.417
un-1-tRNA-Gly-1	un-1-tRNA-Gly-1	499	663	1164	586	495	816	1303	460	331	803	704	161	624.5	504.272	0.522167	665.417
un-1-tRNA-Arg-1	un-1-tRNA-Arg-1	339	253	445	362	448	305	386	332	331	182	274	192	331.5	127.229	0.258869	320.75
PFA0555c	UMP-CMP kinase, putative	842	642.5	3127	4430.5	1446.5	647.5	2887	3413.5	1286.5	401	2612.5	3737.5	2029.5	1330.54	0.689833	2122.83
PFL0255c	uga suppressor tRNA-associated antigenic protein, putative	337	438	926.5	511	293	397	928	347	335.5	357	778.5	441	417.5	3425.71	0.559574	507.458
MAL13P1.218	UDP-N-acetylglucosamine pyrophosphorylase, putative	228	212.5	605	524.5	197	146	1077	387	242	188	949	402	314.5	476.305	0.981028	429.833
PFE0260w	UDP-N-acetyl glucosamine	174.5	82.5	187.5	725	186.5	99	196	559.5	261.5	87.5	203.5	756.5	191.75	399.467	1.26926	293.292
MAL7P1.19	ubiquitin-transferase, putative	4080.17	4181.17	5101.83	4748.17	3886	3466	4321.67	4129.83	3576.33	2431.33	3953.33	4217	4105	2054.57	0.162924	4007.74
PFD0165w	ubiquitin-specific protease, putative	729.5	1165.5	1515.5	1364	440	1028.5	1090	1229	639.5	880	1321	2158.5	1127.75	418.89	0.401944	1130.08
PFC0845c	ubiquitin--protein ligase, putative	1154	954	1692	2326	689	628	1423	2098	817	713	1372	3863	1263	975.707	0.739609	1477.42
PF07_0026	ubiquitin-protein ligase E3, putative	4370.5	4093	4540	3429	4293.5	3935	4030	3136.5	4944	4355.5	4156.5	3640.5	4124.75	2017.12	0.120125	4077
MAL8P1.23	ubiquitin-protein ligase 1, putative	5491.23	4905.54	4409.54	3723.08	3691.54	3839.69	4384.15	3317	4660.83	3569.85	5059.92	4708.75	4396.85	2208.92	0.154738	4313.43
PFL1830w	ubiquitin-like protein, putative	2122	1637	1545	1341	1389	1857	1645	1361	2116	1522	2213	1807	1641	3398.98	0.18842	1712.92
PFI1085w	ubiquitin-like protein, putative	10402	5971.67	6956.33	3659.33	8460	4663	5581.67	3919.67	9872.33	4789.33	4742	4989.67	5285.67	2879.45	0.430069	6167.25
PFE0285c	ubiquitin-like protein, putative	6736	8501	13313	14156	4196	8407	10767	13639	6734	11158	12162	24709	10962.5	5889.82	0.481729	11206.5
PF13_0084	ubiquitin-like protein, putative	306	382	193	124	274	373	186	142	275	319	127	120	233.5	214.187	0.420198	235.083
MAL13P1.64	ubiquitin-like protein nedd8 homologue, putative	544	725	943	3840	625	588	798	2990	728	496	1159	4141	763	1114.49	1.78004	1464.75
MAL8P1.157	ubiquitin-like protease 1 homolog, Ulp1 homolog, putative	895.667	1404.33	2948	1962	760.667	1170	3010	2165	673	984	3060.67	2031.67	1683.17	933.878	0.535847	1755.42
PFE1350c	ubiquitin-conjugating enzyme, putative	6746	5664	6576	6466	4703	3980	5644	8609	NA	5319	6481	5966	5966	1965.53	0.202592	6014
PFC0855w	ubiquitin-conjugating enzyme, putative	874	1602	1357	1362	953	944	1260	918	1057	1502	1317	1095	1177.5	243.767	0.20845	1186.75
PF13_0301	ubiquitin-conjugating enzyme, putative	1191	548	1627	2684	1134	685	1365	2697	1139	574	1734	5549	1278	1231.88	1.09119	1743.92
PF10_0330	ubiquitin-conjugating enzyme, putative	2577	1235	833	10048	2520	1263	1160	8846	3092	896	1080	17384	1891.5	14769.1	2.73742	4244.5
PF08_0085	ubiquitin-conjugating enzyme, putative	3225	1954	4833	7050	3739	2258	4023	4372	4157	2409	4553	3900	3961.5	1303.27	0.346299	3872.75
MAL13P1.227	ubiquitin-conjugating enzyme, putative	200	274	672	1436	199	228	476	1370	245	191	648	1159	375	407.15	1.26747	591.5
PFL2175w	ubiquitin-conjugating enzyme e2, putative	286	272	872	540	345	227	924	471	430	244	931	435	432.5	239.657	0.614632	498.083
PFL0190w	ubiquitin-conjugating enzyme e2, putative	5083	5285	5031	4752	10537	7110	7365	4452	5313	6317	4818	1773	5184	3137.44	0.404285	5653
PFF0305c	ubiquitin-conjugating enzyme E2, putative	2241	1333	1027	1248	2024	1492	996	1719	2016	1796	1183	1911	1605.5	587.449	0.264462	1582.17
PFC0255c	ubiquitin-conjugating enzyme E2, putative	3704	4529	3306	4385	2422	3153	3442	3762	3775	3142	3461	3943	3582.5	1812.17	0.159465	3585.33
PF08_0020	Ubiquitination-mediated degradation component, putative	1124.5	744	1010	1823	863.5	697	1097	1575	972.5	400	1263.5	2099	1053.5	526.33	0.462795	1139.08
MAL8P1.75	Ubiquitin-activating enzyme, putative	142.5	250.5	670	266.5	173.5	192.5	667	217	175.5	206	618	167.5	211.5	292.608	0.983182	312.208
PFL1245w	ubiquitin-activating enzyme e1, putative	3348.5	2590	2881	4598	1887.5	1841	2830	4684.5	2969	2014	2977	8048.5	2925	2023.74	0.591697	3389.08
PF13_0346	ubiquitin/ribosomal fusion protein uba52 homologue, putative	27236	36351	25077	13227	14147	45532	27183	NA	23547	37513	16426	NA	26130	15006.4	0.407896	26623.9
PF11_0177	ubiquitin C-terminal hydrolase, family 1, putative	513	364.5	1718	3504	490.5	299	1599	3890	651	301.5	1653	4255.5	1125	2271.13	1.31723	1603.25
PFI0740c	ubiquitin conjugating enzyme, putative	3638	3805	4154	4033	2878	3377	4175	4700	4387	4876	5209	4153	4153.5	2465.26	0.155759	4115.42
PF14_0128	ubiquitin conjugating enzyme, putative	3203	1178	1311	1486	1575	959	926	1756	3406	778	1043	2465	1398.5	925.624	0.634626	1673.83
PFI1030c	ubiquitin conjugating enzyme E2, putative	1019	2003	1783	1482	1107	1873	2146	1424	1104	1970	2522	969	1632.5	469.726	0.310252	1616.83
PFI0225w	Ubiquitin carboxyl-terminal hydrolases family 2, putative	2364	2140.33	2648	3515.33	2925.33	2665	3185	2654.67	2917.33	2675	2747.33	2427	2670	1340.78	0.137822	2738.69
PF13_0096	Ubiquitin Carboxyl-terminal Hydrolase-like zinc finger protein	1178	1397.5	1188.5	1238	1032.5	1329.5	1215.5	1358.5	1176.5	1865	1282.5	1278	1258	469.727	0.162312	1295
PFE1355c	ubiquitin carboxyl-terminal hydrolase, putative	2098.5	2688	4000	4591	1954.5	1971	3946	5108.5	2839	1684.5	3649	4646	3244	1769.28	0.371549	3264.67
PFA0220w	ubiquitin carboxyl-terminal hydrolase, putative	5847	3427.5	2058	1606	6998	2981	2387.5	1409.5	7807	2880	2361.5	1690.5	2633.75	1910.95	0.831645	3454.46
PF14_0576	ubiquitin carboxyl-terminal hydrolase, putative	1075	1477	1435	1126	1091	1111	1855	1028	1087	1149	1756	818	1118.5	569.472	0.278985	1250.67
MAL7P1.147	ubiquitin carboxyl-terminal hydrolase, putative	3217	3276.6	4688.4	5357.4	3047.8	2390.8	4415.2	4658.4	3590.5	2164	4588.4	5522	4002.85	1295.73	0.278377	3909.71
PFD0655c	ubiquitin carboxyl-terminal hydrolase a, putative	907.5	1100.5	1913	3879.5	1039	842	1572.5	3105.5	1107	651	1702.5	3764.5	1339.75	1757.06	0.858299	1798.71
PFE0835w	ubiquitin carboxyl-terminal hydrolase 2, putative	4801	3121	1543	2470.5	3361	2226.5	1978.5	3212.5	3991	2596.5	2072	3521.5	2858.75	1415.45	0.32772	2907.92
PFL1790w	ubiquitin activating enzyme, putative	349	1000.5	1681	1787	373.5	826.5	1672.5	1535	351.5	569	1661.5	1170.5	1085.5	639.372	0.53149	1081.46
PF14_0248	ubiquinol-cytochrome c reductase hinge protein, putative	743	411	1400	4125	942	395	1507	3812	828	249	1563	4723	1171	1346.97	1.34629	1724.83
PF10_0120	ubiquinol-cytochrome c reductase complex subunit, putative	646	368	2051	3385	770	474	1812	3421	828	334	1834	3790	1320	1218.65	0.973472	1642.75
PFB0220w	UbiE-like methlytransferase, putative	255	199	1005	1228	276	219	994	1015	268	178	909	849	562.5	385.45	0.73073	616.25
PF13_0344	UBA/THIF-type NAD/FAD binding protein, putative	850.5	1520.5	1251.5	569.5	863.5	1642	1433.5	508	976.5	1826.5	1307	688.5	1114	436.701	0.39272	1119.79
PFL0460w	u6 snRNA-associated Sm-like protein, putative	2443	2554	2053	1627	2379	2355	2057	1711	2934	2023	2151	1662	2104	3189.3	0.186566	2162.42
PF13_0142	u6 snRNA-associated sm-like protein, putative	2191	2271	1889	1863	2249	1519	2460	1484	2504	1852	2715	1330	2040	486.892	0.21618	2027.25
MAL8P1.9	u6 snRNA-associated sm-like protein, putative	3433	3399	4120	3436	1378	3331	4062	3474	2023	3633	2683	4419	3434.5	1565.47	0.254364	3282.58
PFE1020w	u6 snRNA-associated sm-like protein Lsm2, putative	1465	1614	1779	1137	982	1385	1716	1232	1117	548	1376	1194	1304	1066.72	0.261965	1295.42
PF11_0524	U6 snRNA associated Sm-like protein Ls; U6 snRNA associated Sm-like protein LsM4, putative	1282	1536	2009	2242	1200	1366	1713	1683	1527	1554	1879	2124	1618.5	325.976	0.20485	1676.25
MAL8P1.43	u5 snrnp-specific protein, putative	1735	1667	1423	1455	1322	1225	1599	1243	2103	1440	1522	1353	1447.5	8405.92	0.169593	1507.25
PFD1060w	u5 small nuclear ribonucleoprotein-specific protein, putative	2489	2603.6	2661.4	2036.2	2141.2	2321.6	2569.8	1715	2258.4	1786	2401	2045.4	2290	470.549	0.13699	2252.38
PF10_0041	U5 small nuclear ribonuclear protein, putative	1839	1623	1650.5	1105	1143.5	1172.5	2208	1256	1572	1785.5	2445.5	957.5	1597.5	761.187	0.288158	1563.17
MAL13P1.45	U4/U6 small nuclear ribonuclear protein, putative	4250.5	2684.5	2170.5	1805	3433.5	2236	2095.5	2195	3803	2515	2043	1927	2215.5	10004	0.360348	2596.54
PFL1290w	U3 snoRNP associated protein, putative	1667.5	2214	1056.5	460	1565.5	1385	923.5	463.5	2144.5	1505	1035.5	540	1220.75	5016.04	0.49541	1246.71
PF14_0042	U3 small nucleolar ribonucleoprotein, U3 snoRNP, putative	1597.5	1490.5	1014.5	663	1313.5	1121.5	1016.5	726	1752.5	1393	1064	803	1092.75	340.183	0.319962	1162.96
PF08_0055	u3 small nucleolar ribonucleoprotein protein	5302	3949.5	1417.5	765.5	4028.5	3088.5	1122	702.5	5546.5	2834.5	1445.5	573	2140	1764.86	0.846688	2564.62
PF11_0200	U2 snRNP auxiliary factor, small subunit, putative	4034	2887	4204	3684	3510	3093	5022	3266	5697	1822	4080	4019	3851.5	1188.51	0.260325	3776.5
PF14_0656	U2 snRNP auxiliary factor, putative	785	982	1628.5	1860	1142	1106.5	1446.5	1490	711.5	918.5	1245	1004	1124.25	573.511	0.312035	1193.29
MAL13P1.338	u1 small nuclear ribonucleoprotein, putative	725.5	904	859.5	1054	779	640	792	793	777.5	423	786.5	650	782.75	280.953	0.196967	765.333
MAL13P1.35	u1 small nuclear ribonucleoprotein a, putative	1614.5	1239.5	927.5	1130.5	1187	1090.5	1151.5	939	1556	1045.5	1153	1059.5	1141	591.631	0.186825	1174.5
MAL8P1.125	tyrosyl-tRNA synthetase, putative	4041	3551	2249	3311	2548	2827	3128	3202	4104	3358	2944	2225	3165	1590.38	0.193028	3124
PF11_0181	tyrosine --tRNA ligase, putative	303	426.5	1660	1235.5	358	393	1446	1082	325.5	417.5	1568	832.5	629.5	472.132	0.84593	837.292
tufA	tufA	3295.5	2277	5647.5	10152	3211	2018.5	6197	12584	4012.5	3352	6321	18517	4830	4500.07	1.02707	6465.42
PF10_0094	tubulin-tyrosine ligase, putative	772	226.5	193.5	845	1161.5	256.5	210.5	885	1108.5	152	179	1625.5	514.25	8900.2	0.969518	634.625
PFI0335w	tubulin-specific chaperone, putative	903.5	2326	2702	1000	1155.5	2046.5	2680	1100.5	1224.5	2112.5	2086	742.5	1635.5	751.196	0.440531	1673.29
PFA0460c	tubulin-specific chaperone a, putative	1534	1770	4076	1788	1467	1497	3943	1592	1966	1458	3993	1996	1779	1154.46	0.60113	2256.67
PF14_0725	tubulin, putative	121	136	96	79	121	132	102	74	100	119	83	61	101	545.277	0.239975	102
PF08_0125	tubulin gamma chain	569.5	589	2500.5	3187	435.5	296	1443	3476	550	279	2781	4149	1016	1184.55	1.41269	1687.96
PF10_0084	tubulin beta chain, putative	4904	2646	7257.5	11266	4638.5	2308	5882	12732.5	3618.5	3180.5	7709	14187.5	5393	4257.9	0.750879	6694.17
PFL2070w	t-SNARE, putative	229	136	873	2420	357	194	750	2050	293	139	577	1116	467	688.611	1.62703	761.167
PFL2485c	tryptophanyl-tRNA synthetase, putative	394	731.5	882	438	316.5	593	898	386.5	333.5	755	958.5	519.5	556.25	212.44	0.423471	600.5
PF13_0205	tryptophan--tRNA ligase, putative	1460	2082	1923	1112	884.5	1320.5	1182.5	981	1395	1212	1627.5	1033	1266.25	604.77	0.292911	1351.08
PF10_0026	Tryptophan-rich antigen 3, putative	1365.5	3832.5	5731	3894	1560.5	2842	5376.5	3468.5	1717	2860.5	5280	2945	3206.75	1355.25	0.465155	3406.08
PF08_0003	tryptophan/threonine-rich antigen	22351	2765	697	334.5	32851	2187.5	678	272.5	26013	2190.5	385	186.5	1442.25	9415.96	8.32357	7575.96
PFF1320c	troponin c-like protein, putative	155	122	205	637	216	125	174	656	227	109	219	835	210.5	578.091	1.18951	306.667
PFC0830w	trophozoite stage antigen	3266	300	122	109	2141	332	131	104	3338	300	108	150	225	1398.74	5.64684	866.75
PFD1180w	trophozoite antigen r45-like protein,truncated	16289	1321	256	211	14303	1268	288	228	17539	1511	246	161	778	5416.53	9.03815	4468.42
PF10_0380	trophozoite antigen R45, putative	2201.5	10165.5	2893.5	544	2123	8208	2349	539.5	1934	7022	2973.5	635.5	2275.25	2771.68	1.40679	3465.75
tRNARNA-Tyr	tRNARNA-Tyr	1879	1287	1203	3175	5665	1734	1109	1889	1901	1255	1018	NA	1734	1209.88	0.781765	2010.45
tRNARNA-Thr	tRNARNA-Thr	3052	1107	2176	5887	4543	2249	2185	4730	2317	1459	1793	2634	2283	1378.91	0.638082	2844.33
tRNARNA-Ser	tRNARNA-Ser	660	161	264	358	395	387	227	183	94	153	121	131	205	498.707	0.799848	261.167
tRNARNA-Pro	tRNARNA-Pro	254	401	1718	4476	302	395	2166	4634	256	309	1735	3067	1059.5	1329.78	1.55398	1642.75
tRNARNA-Met	tRNARNA-Met	101	115	286	706	126	120	243	665	82	123	326	306	184.5	370.237	1.16037	266.583
tRNARNA-Lys	tRNARNA-Lys	557	403	296	905	890	463	398	699	548	348	365	764	505.5	733.145	0.42235	553
tRNARNA-Leu	tRNARNA-Leu	2169	1194	1434	3428	4358	1923	1521	2707	1446	1181	862	883	1483.5	1006.7	0.726774	1925.5
tRNARNA-His	tRNARNA-His	85	66	118	321	90	86	184	227	NA	90	NA	229	104	826.687	0.82445	149.6
tRNARNA-Glu	tRNARNA-Glu	361	229	251	569	798	386	317	442	220	236	215	386	339	1043.39	0.510789	367.5
tRNARNA-Cys	tRNARNA-Cys	169	117	342	842	237	197	385	634	77	130	209	344	223	263.543	1.01883	306.917
tRNARNA-Asp	tRNARNA-Asp	460	261	349	938	1320	577	429	576	318	240	192	185	389	290.53	0.868424	487.083
PF07_0095	tRNAHis guanylyltransferase, putative	643	430	466	383	510	543	683	335	711	484	470	284	477	9961.2	0.279063	495.167
tRNA_RNA-Val	tRNA_RNA-Val	5842	2606	2541	3696	10615	4701	2954	2983	2690	2304	1439	1021	2822	2526.92	0.907799	3616
tRNA_RNA-Trp	tRNA_RNA-Trp	4246	2034	2521	2193	7416	3178	1963	2544	824	1591	1052	980	2113.5	1604.71	0.859462	2545.17
tRNA_RNA-Ser	tRNA_RNA-Ser	87	67	149	477	231	112	207	336	94	84	113	113	113	146.805	1.09298	172.5
tRNA_RNA-Met	tRNA_RNA-Met	1684	1006	6298	20268	2095	1507	6241	14190	1577	557	7077	19088	4168	5890.63	1.71764	6799
tRNA_RNA-Leu	tRNA_RNA-Leu	611	457	1558	2897	1029	621	1766	2463	524	401	1452	2420	1240.5	6718.24	0.71131	1349.92
tRNA_RNA-Ile	tRNA_RNA-Ile	3230	563	1526	2938	2208	927	1085	2174	504	372	550	663	1006	931.22	0.999922	1395
tRNA_RNA-Gly2	tRNA_RNA-Gly2	112	86	474	791	123	122	458	403	64	106	254	576	188.5	358.789	1.26214	297.417
tRNA_RNA-Gly1	tRNA_RNA-Gly1	290	246	872	1200	427	432	890	1179	128	259	360	326	393.5	1151.8	0.961772	550.75
tRNA_RNA-Gln	tRNA_RNA-Gln	648	255	833	1475	659	359	655	1221	554	211	460	1373	651.5	441.457	0.650189	725.25
tRNA_RNA-Asn	tRNA_RNA-Asn	2932	1109	1073	3621	4054	1866	1338	2999	2075	1138	826	1111	1602	1047.95	0.697599	2011.83
tRNA_RNA-Arg2	tRNA_RNA-Arg2	526	209	422	757	429	365	527	481	155	317	290	405	413.5	420.286	0.388251	406.917
tRNA_RNA-Arg1	tRNA_RNA-Arg1	224	96	282	416	109	121	196	274	NA	83	120	225	196	978.727	0.523388	195.091
tRNA_RNA-Ala	tRNA_RNA-Ala	8955	3101	7261	8284	3154	5656	6578	5302	3069	2997	5470	14435	5563	2962.24	0.597657	6188.5
PFI0420c	tRNA pseudouridine synthase, putative	470	616	490	368	282	476	425	308	396	436	487	330	430.5	797.744	0.2176	423.667
PF10_0175	tRNA pseudouridine synthase, putative	406	440.5	1080	772	319	342	600.5	724.5	310	270	701.5	683.5	520.5	298.537	0.473839	554.125
PF10_0191	tRNA methyltransferase, putative	338.5	307.5	1542	1399	520	351	1640.5	1559	539.5	323.5	1987.5	1246.5	893	6921.7	0.711852	979.542
PF10_0053	tRNA ligase, putative	771.5	572	640.5	613.5	628	454	740.5	510.5	869.5	628.5	802.5	421.5	628.25	10709.6	0.220512	637.708
PF13_0031	tRNA intron exonumclease, putative	302	1220	1057	697.5	331	794	880	635.5	431.5	982	1409.5	798.5	796.25	356.007	0.430831	794.875
PF14_0514	tRNA intron endonuclease, putative	143	143	753	1067	195	149	875	919	193	144	1015	882	474	1270.58	0.850069	539.833
PFL0380c	tRNA delta(2)-isopentenylpyrophosphate transferase, putative	2017.5	2005	3052	1057.5	1957.5	2256.5	3184.5	908	2191.5	2082.5	1957.5	831	2011.25	726.633	0.368722	1958.42
PF14_0378	triose-phosphate isomerase	9625	11074	17295	7838	6922	9366	18517	9671	8525	11418	19205	11250	10372.5	5817.13	0.407436	11725.5
PFC0831w	triosephophate isomerase, putative	164	126	105	110	126	116	105	102	176	NA	NA	NA	116	1302.57	0.231242	125.556
PFL0890c	triose Pi or hexose Pi	5377	5235	2906.5	5113.5	4540	4134	3137	4955	3963	4448	2634	7258	4494	2523.36	0.283041	4475.08
PFE0410w	triose or hexose phosphate / phosphate translocator, putative	1175	3937	6451	6415	1035	3199	6491	5563	1832	4057	7267	6603	4810	2501.57	0.47339	4502.08
PFF1345w	transportin	6946	4786.5	4984.5	4697	5455.5	4440.5	4927.5	5415	6417.5	4230	5250.5	6431	5117.5	2737.86	0.166793	5331.79
PFI0425w	transporter, putative	2291	3468	2188	1339.5	1323	2489.5	2066	1373.5	1892	3015	2130.5	945	2098.25	699.044	0.350674	2043.42
PFE1185w	transporter, putative	2684.5	1124	428.5	931.5	2384	982	490	980.5	3907	725.5	525.5	1102.5	981.25	961.887	1.09097	1355.46
PF11_0310	transporter putative	2496.5	11258.5	3583.5	1884	1758	11366.5	3451.5	1996.5	2830	18094.5	3585.5	2134	3140.75	4448.94	1.67481	5369.92
PFL0170w	transporter	456	360	2769	4663.5	722.5	314	2621.5	4027.5	622.5	308.5	2560	4520	1641.25	1428.03	1.05777	1995.42
PFI0720w	transporter	10960.5	5079.5	4643	5313.5	8357	3529.5	3348.5	4829.5	13935	2935	3878	4516.5	4736.25	3599.82	0.716992	5943.79
PFC0530w	transporter	460	1923.5	2129.5	795.5	552	1562.5	2183	764	842	1676	2214.5	632.5	1202.25	788.22	0.580826	1311.25
PF11_0466	transport protein, putative	217	259	1424.5	765	283	230	1301.5	854	266	263.5	1280	698	490.5	774.456	0.957536	653.458
PFB0405w	transmission-blocking target antigen s230 precursor	494.6	497.4	279.8	270.8	654.6	538.4	402.4	241	513.6	401.6	283.75	277.25	402	1744.93	0.335485	404.6
PF13_0247	transmission blocking target antigen precursor	565.5	465	280.5	243	502.5	435.5	316.5	232.5	695	259.5	307	289	311.75	317.926	0.47524	382.625
PFE1340w	transmembrane protein, putative	5186	6820	4166	4572	5228	5673	3781	4202	5079	5147	4570	5183	5113	2472.97	0.156983	4967.25
MAL13P1.171	transmembrane protein Tmp21 homologue, putative	5705	3572	2145	3514	1797	2942	2643	4221	3540	1711	3323	4489	3418.5	1109.62	0.340475	3300.17
PF14_0361	translocation protein sec62, putative	1659	1384	1070	3583	1045	1082	1114	2562	2039	1506	1546	3624	1526	980.256	0.610443	1851.17
PF08_0018	translation initiation factor-like protein	459	752	1068	1058.33	381	628.333	1014.33	856.667	609.333	617	1080	1166.67	804.333	362.08	0.333883	807.556
PFL2095w	Translation initiation factor SUI1, putative	29425	25991	17332	22489	25554	25987	16079	19257	34100	16108	19254	26268	24021.5	11793.5	0.236529	23153.7
PF08_0079	Translation initiation factor SUI1, putative	2375	2113	2370	2134	1844	1913	2393	1714	2549	1153	2309	1188	2123.5	575.492	0.217653	2004.58
PFF0345w	translation initiation factor IF-2, putative	5525	7838	9114	5780	6356.5	6383	8644.5	5709.5	7935	7296	8727.5	4962.5	6839.5	2344.66	0.2072	7022.62
PF13_0069	translation initiation factor if-2, putative	121.5	79.5	377.5	214.5	131	83.5	376	187	127.5	88	350	145.5	138.25	387.266	0.827534	190.125
PF08_0009	translation initiation factor EIF-2b alpha subunit, putative	383	185	741	1888	340	210	776	1957	449	160	976	3689	595	966.463	1.76719	979.5
PF11_0447	translation initiation factor eIF-1A, putative	3047	4868	6133	2848	3495	3691	5541	3288	736	4666	4958	2334	3593	1787.96	0.420279	3800.42
PF14_0658	translation initiation factor EF-1, putative	379	1141	1532	2438	568	869	892	2131	543	637	1215	1794	1016.5	1954.94	0.655719	1178.25
PFC0635c	translation initiation factor E4, putative	7410	4334	4297	3388	3976	4175	2882	2688	8492	3334	3798	2816	3887	1935.58	0.466675	4299.17
PF13_0178	translation initiation factor 6, putative	3864	5025	2842	1319	3380	3851	2446	1076	NA	3354	2745	666	2842	1392.19	0.4678	2778.91
PF11_0245	translation elongation factor EF-1, subunit alpha, putative	5149	6029.5	7590.5	3763.5	4312	4859	6974	3518	4134.5	2735.5	7803	3633.5	4585.5	2139.6	0.368969	5041.83
PFF0530w	transketolase, putative	6460.5	4767	5140.5	2018.5	5393	5297	5517.5	1761.5	5535.5	5760	5794	2227	5345	2368.53	0.307515	4639.33
PF13_0152	transcriptional regulatory protein sir2 homologue, putative	1274	700	302	543	1404	1388	469	461	1275	622	304	738	661	421.894	0.643429	790
PFE0870w	transcriptional regulator, putative	716	1402	3558.5	4457.5	750	977.5	3392	3559	823	865.5	3865.5	4312	2397	1530.07	0.655113	2389.88
PF10_0143	transcriptional activator ADA2, putative	2671.25	3631	3802.75	4872.75	3729.5	3176.25	4986.75	5462.25	3410	3001	4345.25	5598.5	3766.12	939.672	0.260001	4057.27
PFF1135w	transcription or splicing factor-like protein, putative	2243	1789.5	2031	1267	2115.5	1503.5	1855	1560	2141.5	2249	1758.5	1425	1822.25	3678.04	0.183722	1828.21
PF14_0267	transcription initiation TFIID-like, putative	1233	1710.5	1738.5	1900.5	905	1263.5	1647.5	1822.5	1184	1581	1712.5	1908.5	1679	935.201	0.193106	1550.58
PFE0305w	transcription initiation factor TFiid, TATA-binding protein	1217	479	257	351	815	555	467	317	841	657	416	126	473	2388.28	0.637382	541.5
PFA0525w	transcription initiation factor TFIIB, putative	2102.5	2938	2698.5	1054.5	2132	2644.5	2686	1175	2664.5	3320.5	3285	1292	2654.5	874.625	0.297613	2332.75
MAL7P1.86	transcription initiation factor iie, alpha subunit, putative	1584	2524.5	1730	1165	1488.5	1807	1559.5	1106.5	1841	616	1772.5	1003	1571.75	1764.34	0.314645	1516.46
PFB0290c	transcription factor, putative	1599	1004	944	290	934	762	621	256	1472	711	754	442	758	967.602	0.547575	815.75
PF13_0054	transcription factor, putative	206	148	1099	525	220	172	1189	434	209	128	1179	545	327	856.713	1.27787	504.5
PF10_0293	transcription factor, putative	2948	1323	1052	848	1919	1787	841	845	1988	1043	499	820	1047.5	1784.82	0.670332	1326.08
PF14_0469	transcription factor IIIb subunit, putative	4890.5	2188	1293.5	1735.5	3411.5	1827.5	1248	1638.5	4299.5	1738.5	1219.5	2276.5	1783	1127.96	0.687669	2313.92
PFE0415w	transcription factor iib, putative	162	203.5	282	271.5	174.5	148	291.5	256	178	147	250.5	276	227	10620.5	0.248329	220.042
PF07_0057	transcription elongation factor s-ii, putative	2337.5	1564	2208.5	2508	1335.5	1623	2240	2202	1620	1499.5	1974	2691	2088	829.096	0.212102	1983.58
MAL13P1.213	transcription activator, putative	2284	2111	1872	962	1757	1412	1095	732	2671	1155	1410	419	1411	2249.42	0.473457	1490
PFF0535c	trancription factor, putative	3728	3543.5	2412	1914.5	2937.5	2922	2581.5	1766	2834	1753	2687.5	1418	2634.5	659.145	0.27365	2541.46
PFE0520c	topoisomerase I	870.5	1390	2198	3399.5	974.5	1478	2174	3669	1166.5	1443.5	2129	2730.5	1803.5	872.635	0.510614	1968.58
PFI0970c	TLD domain, putative	2508.5	761	1236.5	3982.5	2113	574	817	3671	2937	388.5	920	6071	1674.75	1576.5	1.04097	2165
PFL0430w	tim10 homologue, putative	645	1656	1336	575	332	1659	1483	489	532	1889	1947	942	1139	598.335	0.526149	1123.75
PFL2465c	thymidylate kinase, putative	889	398	1736	3243	671	484	2065	2477	764	345	2440	2628	1312.5	910.057	0.785934	1511.67
PF13_0201	Thrombospondin-related anonymous protein, TRAP	85	70	89	108	124	78	87	112	103	NA	NA	NA	89	2670.11	0.197705	95.1111
PF11_0270	threonine -- tRNA ligase, putative	4423.5	5297	4997	2566.5	3686.5	4707	4895	3580	4337.5	5050	4696	3164	4559.75	2219.96	0.18612	4283.33
PF13_0272	thioredoxin-related protein, putative	4523	7123	10086	30240	3690	6898	10449	20082	5579	7085	12765	31234	8604.5	8984.03	1.11474	12479.5
PFC0166w	thioredoxin-like redox-active protein, putative	225	750	1116	467	196	619	1233	426	210	783	1196	436	543	649.153	0.700588	638.083
MAL7P1.88	thioredoxin-like protein	711	1259	1956.5	724	544.5	1239.5	1718	725	920	1191	2136	974	1082.5	590.14	0.479589	1174.88
PFI1250w	thioredoxin, putative	307	260	1249	788	332	217	1021	575	NA	160	746	373	373	452.716	0.963311	548
PFI0790w	thioredoxin, putative	964	628	661	1335	1056	734	818	1329	1185	894	925	904	914.5	428.571	0.258683	952.75
MAL13P1.225	thioredoxin, putative	8821	10732	3141	1688	7278	9986	4634	1760	8399	13129	4614	1335	5956	4048.94	0.667213	6293.08
PFI1170c	Thioredoxin reductase	996	688.5	1945.5	1766.5	772.5	750	1562	1788	645.5	701.5	1773.5	2301.5	1279	564.149	0.471555	1307.58
PFL0725w	thioredoxin peroxidase 2	512	331	555	820	609	340	629	1161	716	350	621	1009	615	523.438	0.421839	637.75
PF14_0545	thioredoxin	2802	3383	10492	25237	2563	4544	11689	19221	2772	4044	12454	7320	5932	6645.63	1.23119	8876.75
PFF0680c	thiamin-phosphate pyrophosphorylase, putative	925	331.5	1532.5	2526	874.5	279.5	1429.5	1976.5	1258.5	315.5	1814.5	3139.5	1344	775.808	0.669205	1366.92
PFI1195c	Thiamine pyrophosphokinase	314	153.5	977.5	1390	417.5	194	955	1379.5	320.5	138.5	879.5	1534	648.5	952.589	0.811321	721.125
MAL13P1.76	TFIIH basal transcription factor subunit	1712	1685	1497.5	994.5	1557.5	1185.5	1367	965	2009	757.5	1539.5	877.5	1432.25	5441.83	0.270765	1345.62
PFL1710c	tetQ family GTPase, putative	323.5	303	627	451	324.5	312.5	682	354.5	256.5	290	607.5	396	339.5	525.137	0.433938	410.667
MAL13P1.283	TCP-1/cpn60 chaperonin family, putative	4616.5	5026.5	5364	2055.5	3470	4846	5933.5	1709	4561	5313.5	5699	2283	4731.25	1382.72	0.313782	4239.79
PFC0350c	T-complex protein eta subunit, putative	5801.5	6645.5	6046.5	2417.5	3503	4816.5	5886	2126.5	4137	4237.5	6216.5	2787	4527	1762.28	0.350685	4551.75
PFC0285c	T-complex protein beta subunit, putative	2826.5	5947.5	6013.5	2188.5	2338.5	3943	5487.5	2048	2967.5	4511.5	5692	1825	3455.25	1554.14	0.476406	3815.75
PFB0635w	T-complex protein 1, putative	1996	3913.5	3790.5	1366.5	1836.5	2769	4205.5	1157	3591	3245	4783	1059.5	3007	1536.03	0.429065	2809.42
PFL1425w	t-complex protein 1, gamma subunit, putative	4693.5	5189	4741.5	1738.5	2257.5	4109.5	4460	1854	3718	3171.5	5415.5	2419	3913.75	16100.8	0.337571	3647.29
PF11_0331	t-complex protein 1, alpha subunit, putative	4630	5521	5943.5	2165	2902	3110.5	4369.5	1814	3935.5	3268.5	5182	2657	3602	2036.87	0.37421	3791.54
PFC0900w	T-complex protein 1 epsilon subunit, putative	3673.5	5779.5	3943.5	2680.5	2997.5	3705.5	6962	2443	2342.5	3360	6740	2979	3516.75	2106.89	0.461709	3967.21
MAL13P1.244	TBC domain protein, putative	213	175	599	840	209	165	713	1114	213	154	844	1249	406	350.063	0.99476	540.667
PFA0580c	TatD-like deoxyribonuclease, putative	521.5	545.5	1247.5	943.5	698.5	549.5	1129	873.5	633	517.5	1199.5	669	683.75	270.175	0.402682	793.958
PFL2345c	tat-binding protein homolog	2405	1998	2235	3500	1385	1723	2243	2949	1262	1857	1837	6929	2116.5	4158.73	0.718512	2526.92
PFB0480w	syntaxin, putative	1499	420	476	444	1253	437	502	420	1628	354	468	663	472	411.225	0.981117	713.667
PF14_0300	syntaxin, putative	482	1096	2303.5	2508.5	533	926	1846	2544.5	546	1094.5	2075	3031	1471	1006.08	0.615102	1582.17
PF11_0119	syntaxin, putative	NA	176	253	598	328	188	224	1136	NA	158	357	NA	253	334.01	1.24249	379.778
PF11_0052	syntaxin, putative	6068	3973	3030	3013	3776	3057	2785	2729	7174	2229	3401	3675	3229	1500.61	0.448817	3742.5
PFF0665c	syntaxin binding protein, putative	670.5	1362	1649.5	2901.5	922.5	1324.5	1417	3073	1049	1408	1837.5	3739.5	1412.5	890.758	0.673078	1779.54
MAL13P1.169	syntaxin 5, putative	2155	1989	1993	1744	3083	1951	2133	2148	3002	2778	1815	1235	2063	599.755	0.261089	2168.83
PFC0455w	synbindin-like protein, putative	389	242	774.5	1376	405.5	248.5	820.5	1526.5	435.5	247.5	763	1688	599.25	1352.1	0.869997	743.042
MAL13P1.113	synaptosomal-associated protein of 25 kDa, (SNAP 25), putative	311	880	840	610	180	810	763	618	196	797	578	686	652	1040.32	0.380362	605.75
MAL13P1.16	synaptobrevin-like protein, putative	219	247	807	1514	226	184	718	1368	252	118	937	896	485	963.621	1.00482	623.833
PF08_0128	SYF2 splicing factor, putative	3229.5	1571.5	2143	1956	2130.5	1355.5	2130	2132	2818.5	1514.5	2366.5	2407.5	2131.25	1089.86	0.250439	2146.25
PFA0725w	surface-associated interspersed gene, (SURFIN)	102	296	208	151	239	320	218	150	139	207	137	104	179	1196.4	0.397174	189.25
PFA0625w	surface-associated interspersed gene, (SURFIN)	320	182	251	458	234	186	202	386	216	128	153	576	225	788.626	0.603113	274.333
PFA0650w	surface-associated interspersed gene pseudogene, (SURFIN) pseudogene	679	90	70	75	417	NA	87	80	571	NA	NA	77	87	1389.54	2.83827	238.444
MAL8P1.162	surface-associated interspersed gene 8.3 (SURFIN8.3)	91	153	130	91	164	194.5	144	100	118	163	NA	94	130	76.1691	0.271943	131.136
PF08_0002	surface-associated interspersed gene 8.2 (SURFIN8.2)	246	588	277.5	201.75	286.75	531.75	225	178.25	311	885	245.667	151.5	261.75	311.693	0.82621	344.014
MAL8P1.1	surface-associated interspersed gene 8.1, (SURFIN8.1)	116.667	418.333	176.667	117	121.333	362.667	182.333	122	104.667	341	170	112	146	329.902	0.768419	195.389
PFD0100c	surface-associated interspersed gene 4.1, (SURFIN4.1)	1592.5	156	81.5	147.5	2360.5	255.5	135.5	156	1907	147	100	206.5	156	1511.06	5.32997	603.792
PF13_0075	surface-associated interspersed gene 13.1 (SURFIN13.1)	870	149	82	73	1273	186	81	70	1257	137	72	58	109.5	756.787	4.36982	359
PF14_0201	surface protein, putative, Pf113	28429.5	28165.5	19472.5	6933.5	25709.5	30795	22692.5	7912.5	27012	34339.5	21293	7179.5	24201	12168.1	0.393768	21661.2
PFF1130c	superoxide dismutase, PfSOD2	1104	852	1578	2296	1246	709	1318	2172	1764	500	1194	1400	1282	925.94	0.425566	1344.42
PFL1475w	sun-family protein, putative	370	394	1022	482.5	353	353	1098.5	412.5	383	379.5	1126	498.5	403.25	319.78	0.772219	572.708
PFL1635w	SUMO-deconjugating enzyme, putative	917.5	1856	2580	2452.5	1386	1337.5	2684	1984	1725	1339.5	2677	1384.5	1790.5	1036.88	0.342325	1860.29
MAL13P1.302	SUMO ligase, putative	2542.5	2293	2344.5	3391.5	2413.5	1572	1854	3002.5	2310	1295	2283	2995.5	2327.25	4846.42	0.257201	2358.08
PFE1455w	sugar transporter, putative	141	106.5	259.5	187.5	139.5	103	244	165.5	156.5	111	272.5	239	161	345.651	0.385742	177.125
PFI0785c	sugar transporter	617.667	303.667	265.667	1192.33	772.667	255.667	348	884	585.667	366	264.667	1149.67	475.833	1612.84	0.725161	583.806
PF11_0097	succinyl-CoA synthetase alpha subunit, putative	536	330.5	1004	2804.5	516.5	329	931.5	2481	530	196	1192.5	3512.5	733.75	1160	1.51278	1197
PFI0370c	subunit of proteaseome activator complex, putative	12664	7336	5690	4378	9311	8195	6379	4171	9638	8753	6122	7124	7230	3745.45	0.333609	7480.08
PFE0370c	subtilisin-like protease precursor, putative	2492	510.5	164	195	3479.5	482.5	238	196	4008.5	508	187	226.5	360.25	1625.94	3.92282	1057.29
PF11_0381	subtilisin-like protease 2	1113.5	286	196	160.5	984	303	205.5	144.5	1086.5	211.5	156	150.5	208.5	14775.1	1.88547	416.458
PF14_0393	structure specific recognition protein, putative	1149	2104.5	4204	3210	1062.5	1332	3204	3092.5	1389.5	1540.5	3868.5	2142	2123.25	1238.57	0.523308	2358.25
PF11_0317	structural maintenance of chromosome protein, putative	582	496.333	3338.33	3315	646	476.667	2646.67	3052.67	557.333	404.667	2830	4647.33	1646.33	1533.97	0.928643	1916.08
PF11_0013	stevor, putative, degenerate	47	69	84	60	64	73	81	61	65	105	172	55	67	49.8836	0.496734	78
MAL7P1.310	Stevor, putative, degenerate	234	185	201	185	171	215	191	196	189	166	144	163	187	386.737	0.129177	186.667
PF14_0767	stevor, putative	301	254	332	279	201	297	405	222	378	523	442	257	299	11083.3	0.320903	324.25
PF10_0395	stevor, putative	62	440	460	94	68	673	709	107	59	224	337	83	165.5	463.929	1.46581	276.333
PFF0847w	Stevor, pseudogene	133	141	158	157	152	199	202	126	101	221	190	114	154.5	188.976	0.245068	157.833
PFL2620w	stevor	142	128	116	135	132	147	133	95	142	143	118	92	132.5	1358.09	0.138097	126.917
PFF0850c	stevor	53	122	NA	NA	56	87	118	63	56	NA	128	55	63	3318.43	0.511889	82
PFD0035c	stevor	55	62	64	63	60	65	NA	61	57	66	64	NA	62.5	3.52924	0.0564679	61.7
PFA0750w	stevor	254	218	258	164	224	586	577	180	372	555	438	214	256	438.53	0.63241	336.667
PF07_0130	stevor	224	255	321	418	195	182	353	553	218	205	262	432	258.5	216.607	0.449511	301.5
MAL13P1.490	StevoR	NA	608	322	142	66	252	231	NA	280	329	244	109	248	794.58	0.609454	258.3
PFD1035w	steroid dehydrogenase kik-i, putative	397	766	624	553	411	611	556	446	523	708	608	525	554.5	211.958	0.20182	560.667
PFF0500c	step II splicing factor, putative	3937	3388	3404.5	2425	3276	2529.5	3556	2398.5	3917	2728.5	2421.5	1999.5	3002.25	1427.1	0.218682	2998.42
PFE0555w	stearoyl-CoA desaturase (acyl-CoA desaturase, faty acid desaturase), putative	331	156.5	534	4707.5	494.5	197.5	573	4096	501	164	633	5335	517.5	1512.14	3.81764	1476.92
PF07_0006	starp antigen	26406.5	4852	398.5	165	14714	4700.5	383.5	146.5	15645	3991.5	311	153.5	2195	6475.37	3.86134	5988.96
SSU_rRNA	SSU_rRNA	34377	15929	20539	37127.5	30166.5	23799	22845	33591	22542.5	23100	21807.5	41781	23449.5	14526.7	0.335715	27300.4
PFE0865c	splicing factor, putative	10637	7717	5060	4667	11284	8511	5212	3242	NA	2939	5079	892	5079	3462.92	0.640482	5930.91
PFC0375c	splicing factor, putative	3148.33	2796.67	1954	1798.33	2951.67	2570	2415.67	2018.33	3431	2518.67	2737.5	2147	2544.33	830.261	0.197412	2540.6
MAL13P1.322	splicing factor, putative	1045.5	1017	626.5	716.5	1003	792	822	561	1240.5	957	1034	606	889.5	500.251	0.23926	868.417
MAL13P1.120	splicing factor, putative	2415	2327	2876	1775.5	2522.5	2272	2559	2296	2400.5	2579.5	3224.5	1959.5	2407.75	1432.17	0.157499	2433.92
PFL1680w	splicing factor 3b, subunit 3, 130kD, putative	2070	2768	3263	1858	2012	2174.5	2580.5	1789	2518	2736	3122	1808	2346.25	727.5	0.218383	2391.58
PFF0970w	splicing factor 3a subunit, putative	1528	1202	968	1047	940	1087	1032	932	1146	1173	1210	1198	1116.5	160.945	0.146879	1121.92
PFI1215w	splicesome-associated protein, putative	1697	1569.5	1684	1337	1765.5	1721.5	1330	1176	2202	1620.5	1502.5	1592	1606.25	332.987	0.162973	1599.79
PF14_0194	spliceosome-associated protein, putative	10040	6538.5	4226	3533	7614	5307.5	4677	3043.5	9867.5	5735.5	5315	3727.5	5311.25	3002.55	0.4383	5802.08
PFL1870c	sphingomyelin phosphodiesterase	631.5	212.5	427.5	2074	665.5	287.5	426.5	1882	701	256.5	413.5	2781	529.5	8884.37	1.60991	896.583
PF11_0301	spermidine synthase	2644	12821	9317	7460	2251	7265	7001	7333	2499	5812	10615	4122	7133	2906.63	0.467319	6595
PFB0570w	SPATR-like protein, putative	2297	296	273	278	1301	247	315	233	2224	173	383	378	305.5	1513.2	2.57576	699.833
PF14_0493	sortilin, putative	865.5	3539.5	4082.5	7580	870.5	2537	4017	7331	808.5	2770.5	5027.5	8179.5	3778.25	2557.27	0.696149	3967.42
PF13_0019	sodium/hydrogen exchanger, Na+, H+ antiporter	5513.67	1883.67	1244.33	2956	3864.33	1422.67	1227.67	2729	5716.67	1063.33	1362.67	3833	2306.33	1469.59	0.725062	2734.75
PFE0925c	snrnp protein, putative	1662.5	1331.5	1391	1290.5	1615	1247.5	1386	1545.5	1448	1290	1373	1374.5	1380.25	1067.98	0.0952935	1412.92
PF13_0051	snornp protein gar1 homologue, putative	4573	3146	2465	1806	1892	2305	2107	1639	4139	2543	1980	1891	2206	1362.45	0.428104	2540.5
MAL13P1.135	snare protein homologue, putative	2631	1499	1073	1941	1830	1178	892	1753	2377	1532	1056	2074	1642.5	1786.25	0.334381	1653
MAL8P1.21	SNARE protein	298	1032	1028	704	277	559	626	562	NA	390	812	575	575	318.228	0.447919	623.909
PFE0445c	SNAP protein (soluble N-ethylmaleimide-sensitive factor Attachment Protein), putative	718	1133	1839	3095	631	1001	1636	2713	NA	1098	1652	3519	1636	874.056	0.59815	1730.45
PF14_0366	small subunit DNA primase	307	209	1199	2083	300	175	1053	1983.5	337	143.5	1258	1840.5	695	892.575	1.0891	907.375
PF14_0174	small nucleolar ribonucleoprotein, snoRNP, putative	3726	3277	2394.5	1204.5	2993.5	2673	2149.5	1166.5	3166.5	1969.5	2287.5	991	2341	1096.93	0.379566	2333.25
PFB0865w	small nuclear ribonucleoprotein, putative	11402	13734	10960	7189	9451	10766	9081	7278	9864	8558	8812	6179	9266	4500.63	0.22594	9439.5
MAL8P1.48	small nuclear ribonucleoprotein, putative	2556	3305	1885	1530	1555	2348	1530	1183	2238	2645	262	1468	1720	1407.69	0.465245	1875.42
MAL13P1.253	small nuclear ribonucleoprotein, putative	5317	3158	2880	3023	3059	2988	3194	2784	4053	3438	3281	4650	3176	1855.03	0.247027	3485.42
PF11_0280	small nuclear ribonucleoprotein F, putative	4039	2251	2457	2116	1660	2838	1816	1926	2318	1844	1865	3931	2183.5	1078.02	0.366331	2421.75
PF11_0266	small nuclear ribonucleoprotein D1, putative	1441	1988	1740	1095	1764	2247	2080	1161	2002	2471	1842	465	1803	524.528	0.312228	1691.33
PFI1695c	small nuclear ribonucleoprotein (snRNP), putative	3656	3558	1434	2489	3297	2723	2304	3640	4486	3237	2538	2449	2980	1349.32	0.273229	2984.25
PFI0475w	small nuclear ribonucleoprotein (snRNP), putative	2162	2338	1214	755	1821	1609	1296	898	1628	1835	1432	842	1520.5	484.584	0.335354	1485.83
PF14_0411	small nuclear ribonuclear protein, putative	2260	3255	2935	2188	3303	3044	2577	2061	2962	2360	2356	1356	2468.5	2241.4	0.231111	2554.75
PF13_0021	small heat shock protein, putative	604	833	3008	2937	515	765	3487	2533	766	894	3993	3833	1713.5	1199.29	0.816018	2014
PFD0810w	small GTP-binding protein sar1	4046	7777	7480	15201	4418	8219	8308	14375	4864	5198	8848	NA	7777	3711.89	0.480738	8066.73
MAL13P1.337	Skp1 family protein, putative	1064	1310	1634	2842	792	907	2145	2990	969	1051	1966	4967	1472	1061.01	0.831098	1886.42
PFE0065w	skeleton binding protein1, PfSBP1	47852	35200	3708	1560	55276	42761	4000	1284	44820	43303	3920	1121	19600	18388.8	1.14991	23733.8
PFE0435c	single-strand binding protein, putative	1738	1783	3115	4573	1847	1548	3356	5409	2400	1446	3382	9607	2757.5	2263.71	0.84717	3350.33
MAL7P1.37	sin3 associated polypeptide p18-like protein	267	731.5	2122.5	1341.5	366	724.5	2055.5	1386	284.5	765	1607	1244.5	1004.75	564.536	0.647484	1074.62
PFL0160w	signalrecognition particle subunit, SRP14	3722	2600	1299	1749	2047	2167	1274	1990	2382	2248	1113	1185	2018.5	660.545	0.36866	1981.33
MAL7P1.158	signal recognition particle, putative	2136	1067	1314	1459	1120	962	862	1155	2554	827	1236	2522	1195.5	576.112	0.517772	1434.5
PF13_0350	signal recognition particle receptor alpha subunit, putative	3287.5	3093.5	3632	4627.5	3089	2615	4253	3634.5	3500	2304.5	3520.5	3441	3470.5	1242.19	0.181943	3416.5
PFL2245w	signal recognition particle beta subunit, putative	423	2309	2358	3979	449	1885	2685	3674	570	2161	3098	4303	2333.5	4871.34	0.572532	2324.5
PF14_0477	signal recognition particle 54 kDa protein, putative	7877.5	6889	2595.5	3708	6320.5	4284.5	3654.5	2870.5	7743.5	5009	3635	2813.5	3996.25	2109.71	0.48609	4783.42
PFL0785c	signal recognition particle 19 kd protein, putative	3468	2508	NA	2051	3310	1436	NA	2375	5918	1086	1260	2040	2213	1380.16	0.645291	2545.2
PF14_0543	signal peptide peptidase, mSPP	4446.5	9512.5	6568.5	9848	4291.5	8889.5	6063	11201	3961	10237.5	7070	13298.5	7979.75	4029.8	0.376235	7948.96
PFI0215c	signal peptidase, putative	418	650	1715	4548	599	481	1446	3849	807	403	1834	5671	1126.5	1598.71	1.60958	1868.42
MAL13P1.167	signal peptidase, putative	508	285	1430	4851	430	269	1179	3788	498	289	1742	5789	843.5	1895.43	2.31209	1754.83
PFD0310w	sexual stage-specific protein precursor	36103	32846	24942	15832	33159	38245	24103	13945	25350	24166	14514	13522	24554	12868.6	0.363344	24727.2
PF13_0258	sexual stage-specific protein kinase	821.667	555.333	672.333	2034.67	1130.67	538.667	699.333	1694.33	1065.33	402.667	623.667	1503	760.5	1107.13	0.682102	978.472
PFF1440w	SET-domain protein, putative	3723.73	3210.27	4585.55	7489.55	3547.09	2068.64	3803.82	7911.45	3311.22	1684.82	3916.8	8015.7	3763.77	11799	0.578489	4439.05
PFD0190w	SET domain, putative	343.5	130	221.5	760	402	146.5	221	732	494	112.5	226	996	284.75	2199.41	1.01621	398.75
PF08_0012	SET domain protein, putative	1629	1254.25	1318.25	3080	1866.25	1064	1510	2730.5	2066.75	919.5	1535.25	3083.25	1582.12	760.929	0.476031	1838.08
PFL0770w	seryl-tRNA synthetase, putative	643.5	1713	2762.5	2892	839.5	1890.5	3123.5	2542.5	895.5	2656	3079	2788.5	2599.25	791.273	0.35514	2152.17
PF07_0073	seryl-tRNA synthetase, putative	2637	3372.5	2445	3300.5	2088	2075	2522.5	2483.5	3362.5	2568	3649.5	4880	2602.5	1171.88	0.308566	2948.67
PFE1290w	serine/threonine-protein kinase. Pfnek-2	244	117	111	NA	237	165	169	118	304	NA	NA	119	165	359.948	0.42434	176
PFL0080c	serine/threonine-protein kinase, Pfnek-3	355	198	295	NA	476	331	505	774	513	306	366	949	366	664.74	0.610268	460.727
PF14_0516	serine/threonine-protein kinase	247.5	245	219.5	327	289.5	254.5	232	306	300	153.5	211	172	246.25	960.024	0.216266	246.458
PFI1360c	serine/threonine protein phosphatase, putative	351	243	790	1440	322	227	834	2011	405	248	960	1887	597.5	531.941	1.08379	809.833
PFC0595c	serine/threonine protein phosphatase, putative	829	1199	681	440	473	962	1026	312	1251	1456	956	472	892.5	484.276	0.410214	838.083
PF14_0142	serine/threonine protein phosphatase, putative	1614	2232	5305	14248	3139	2393	8529	12839	3055	3197	10483	15705	4251	4827.63	1.22339	6894.92
MAL13P1.274	serine/threonine protein phosphatase pfPp5	1640	1476	1953	1257	1504.5	1138.5	1873.5	1469.5	2349.5	1523	2685	1743	1581.5	558.381	0.28099	1717.71
PFL1490w	serine/threonine protein kinase, putative	12424	3084	1809	616	6397.5	2368	2151.5	635.5	7317.5	2332	1918	1248	2241.75	2830.72	1.55805	3525.08
PFI1415w	Serine/Threonine protein kinase, putative	233	255	1025	673	245.5	522	1262	722.5	210.5	337.5	846.5	494	508	427.529	0.678196	568.875
PFC0385c	serine/threonine protein kinase, putative	586.333	527	1180.67	2636.67	634	499.667	1128	2312.33	644.333	443.667	1177.67	1789.33	886.167	740.42	0.841504	1129.97
PFC0105w	serine/threonine protein kinase, putative	1874.5	3212	2558	1145.5	1597	2618.5	2294	1199.5	1833.5	1798	2146.5	1043	1854	682.194	0.355024	1943.33
PFC0060c	Serine/threonine protein kinase, putative	3711.5	355.5	92.5	441	3072	367.5	102	404	4251.5	277.5	95.5	373	370.25	1280.4	4.22091	1128.62
PFA0380w	serine/threonine protein kinase, putative	122	86.5	141	130	152	99.5	129.5	139.5	639.5	89	105	142	129.75	1326.98	1.16476	164.625
PF14_0476	serine/threonine protein kinase, putative	2979	2645	2068	1594.5	3298	2383	2199.5	1463.5	4106	2035	2223.5	708	2211.5	2361.97	0.4025	2308.58
PF13_0085	serine/threonine protein kinase, putative	240.5	230	241.5	168	239.5	239	265.5	158	269	316.5	213.5	172	239.25	42.8028	0.192521	229.417
MAL7P1.18	serine/threonine protein kinase, putative	868.333	201.667	160.667	6424.33	1027.67	224.333	155.333	5858.33	701.667	151.667	135.333	10062.7	463	3006.74	7.22588	2164.33
PF11_0227	serine/threonine protein kinase, puative	159.5	94	217	1557.5	207.5	113.5	195	1400.5	204	95	199	1974	201.5	2086.85	3.38532	534.708
PFF0260w	serine/threonine protein kinase, Pfnek-5	201	157	278	458	198	136	290	476	146	98	289	542	239.5	1968.86	0.614359	272.417
PFA0130c	Serine/Threonine protein kinase, FIKK family	311.5	7396.5	374.5	247.5	460.5	6214	399	224	284	5481	452.5	130	386.75	3385.98	7.1513	1831.25
PF11_0488	serine/threonine protein kinase	293.667	176.667	1446.67	2088.67	377.333	193.333	1498.67	2124	312.667	165.667	1452.67	2569.67	912	1152.11	0.986757	1058.31
PF11_0464	serine/threonine protein kinase	1076.5	347.25	220	2306.25	2140	513.25	288	2138.5	1911	309.75	188.5	3599.75	794.875	1172.66	1.42133	1253.23
PF11_0156	serine/threonine protein kinase	3959.5	2967.5	3797.5	3828	3216	2319.5	2984.5	3573.5	4276	1751.5	3804	4944	3685.5	936.219	0.234914	3451.79
PF14_0431	serine/threonine kinase-1, PfLammer	4091	9669	3589	1364	3738.5	7105.5	3333.5	1028.5	5368	7467.5	3693	1391	3715.75	2764.19	0.715809	4319.88
MAL8P1.98	serine protease, putative	138.5	129.5	458	640.5	135.5	127.5	469.5	505	131	134	571.5	509.5	298.25	425.318	0.705586	329.167
MAL8P1.126	serine protease, putative	518.5	568.5	449.5	987.5	577	516	424	774	481.5	394.5	396	961	517.25	442.485	0.401982	587.333
PFE0355c	serine protease belonging to subtilisin family, putative	322.5	128	99	2780	410.5	125	105.5	2341.5	423	85	84	2132.5	225.25	1366.34	4.53383	753.042
PFL1720w	Serine hydroxymethyltransferase	1252.5	739	4031.5	11269.5	1477	892.5	4417	11839.5	1502	651	5326.5	11842.5	2766.75	3672.29	1.63478	4603.38
PF14_0534	serine hydroxymethyltransferase	306.5	289	945	297.5	223.5	369.5	929	240	279	392.5	882.5	288	302	486.658	0.942833	453.5
PF14_0155	serine C-palmitoyltransferase, putative	263	176	127	158	258	175.5	135	775	314	149.5	131	178	175.75	385.36	1.02233	236.667
PFB0665w	Ser/Thr protein kinase, putative	1447.33	206	102.333	135	1826	226.333	147.333	137.667	2164.67	215.667	102	162.667	184.333	858.7	4.14598	572.75
PFB0605w	Ser/Thr protein kinase, putative	193	174	968	562	273	207	1262	686	266	217	1193	797	417.5	360.241	0.975949	566.5
PF14_0423	Ser/Thr protein kinase, putative	2727.67	1087	444.667	1034	2343	870.667	567.667	1113	3232.67	988	596.667	1093	1060.5	791.368	0.856658	1341.5
PF14_0408	Ser/Thr protein kinase, putative	241.5	178.5	280.5	836.5	350	205	242	617	365	208	292	921	286.25	4814.84	0.889061	394.75
PF14_0392	Ser/Thr protein kinase, putative	395	136.5	156	1200.75	493	181	166	1095	502	118.25	133.25	1151.75	288	483.471	1.48751	477.375
MAL13P1.278	Ser/Thr protein kinase	749.286	219.429	160.857	477.714	1193	315	205.429	393.143	1016	234.429	147.429	598.714	354.071	1702.58	0.983128	475.869
PFE0160c	Ser/Arg-rich splicing factor, putative	6726	6095	6382	5911	4839	6799	8610	6677	5187	6509	6600	4085	6445.5	2571.43	0.177549	6201.67
PFD0260c	sequestrin	262	228.667	282	230.667	191.667	186	275	333.667	208.333	158.667	197.333	366	229.667	659.599	0.2719	243.333
MAL13P1.69	septum formation protein MAF homologue, putative	316	250	818	1041	341	272	1353	844	358	208	1023	1111	588	360.208	0.698133	661.25
PFA0495c	selenocysteine-specific elongation factor selB homologue, putative	441.5	601	831.5	692.5	446	474	795	598.5	578	551	885	612	599.75	13386.2	0.246973	625.5
PFI0505c	selenide water dikinase, putative	238	422.5	810.5	1128	232.5	344	1059.5	1080.5	284.5	424.5	921	1703	617.5	449.523	0.756972	720.708
PF14_0462	SEL-1 protein, putative	480	1060.5	2560	4391.5	622.5	853.5	2964	3797.5	580.5	996	2728.5	4712.5	1810.25	1363.37	0.869541	2145.58
PFD0275w	secy-independent transporter protein, putative	730	1461	774	230	449	902	695	195	917	845	606	595	712.5	294.644	0.473733	699.917
PFB0450w	Sec61-gamma subunit of protein translocation complex, putative	6863	16435	7743	14711	4469	8819	6025	13051	8095	5093	7345	20082	7919	6032.86	0.627827	9894.25
PFD0250c	Sec24-like protein, putative	3102.67	2143.67	2363.33	3591.67	2318.67	1690.33	2303.33	4142.33	3011.33	1713.33	2976.67	6092.67	2670	1230.17	0.460987	2954.17
PF13_0324	Sec24 subunit, putative	7229	2852.5	2142.5	4987.5	4307	2614.5	2227	4139.5	6918.5	2186	2038.5	6765	3496	1953.37	0.57618	4033.96
PFC0890w	Sec22 subunit, putative	1075	1106	1160	1389	878	1030	870	1867	1331	1220	1020	1723	1133	1811.09	0.27471	1222.42
MAL13P1.87	sec20 homolog, putative	1490	1199	1208	2181	1006	1061	1324	1706	1498	1090	1426	2163	1375	424.335	0.288257	1446
PFF1450w	sec14-like cytosolic factor or phosphatidylinositol/phosphatidylcholine transfer protein, putative	4811	2156	1407	1268	2527	1971	1192	1576	2262	2276	1131	1671	1821	1516.43	0.547345	2020.67
PF10_0331	Sec1 family protein, putative	1385	1329	1315.5	2515	1488.5	1375	1457	2155.5	1848	1256	1465	1877	1461	9530.79	0.268982	1622.21
PF10_0343	S-antigen	7558.5	924.5	333	30654.5	13304.5	1782.5	509.5	30115	12609.5	1348	399	42380.5	4670.5	11626	3.13868	11826.6
PFE1115c	s-adenosylmethionine-dependent methyltransferase, putative	2612	1962	1312	456	1741	1718	1140	503	1940	613	1074	400	1226	3201.72	0.584227	1289.25
PFI1090w	s-adenosylmethionine synthetase, putative	14252.5	9816.5	30296.5	32273	11262	9981.5	30041.5	30608	16399.5	12123.5	35119	45780	23220.5	14578.8	0.524496	23162.8
PF10_0322	S-adenosylmethionine decarboxylase-ornithine decarboxylase	16540	18476.3	20321.7	16625.7	15506	15832	21685.7	14079.7	17689	10126.3	19905.7	14367	16582.8	8252.99	0.190755	16762.9
PFI0385c	S1/P1nuclease, putative	1800	3949	1020	4769	2289	2690	1131	6214	2176	3655	1460	5406	2489.5	2228.7	0.696347	3046.58
MAL8P1.41	RWD domain-containing protein, putative	2504	1834	1309	825	1646	1367	1253	508	NA	1644	1492	410	1367	539.645	0.441316	1344.73
PF08_0100	ruvB-like DNA helicase, putative	143	102	110	164	162	119	104	185	135	114	90	214	127	37.5539	0.297774	136.833
PF11_0071	RuvB DNA helicase, putative	2175.5	2840	2859.5	1518.5	2438.5	2703	2720	1324.5	2795	3023.5	2787.5	2023	2711.5	6864.37	0.205271	2434.04
rps8	rps8	284	287	1183	1130	309	415	1243	1140	NA	406	879	1449	879	390.392	0.517394	793.182
rps7	rps7	365	117	503	300	148	231	312	255	71	129	159	401	243	506.598	0.540582	249.25
rps5	rps5	615	364	2183	1791	377	441	1142	2005	159	258	627	2257	621	682.762	1.31017	1018.25
rps3	rps3	339	163	1486	1523	328	323	872	572	136	173	295	583	333.5	1503.92	1.4574	566.083
rps2	rps2	119	77	275	194	132	121	211	345	NA	84	NA	126	129	311.188	0.675346	168.4
rps12	rps12	979	880	3382	7577	1193	854	3377	6964	916	926	3380	6942	2285	2223.28	1.16217	3114.17
rps11	rps11	245	148	792	371	140	256	501	393	68	128	177	431	250.5	4830.45	0.821045	304.167
rpoC	rpoC	542.5	457.5	1261.5	2976	660	583	1497	2085	602	542	1466.5	1838.5	960.75	761.284	0.827553	1209.29
rpoB	rpoB	698.5	573.5	1956	4695	401.5	382	1670.5	2950.5	322.5	381	1503.5	3299.5	1101	1268.33	1.29394	1569.5
rpl6	rpl6	121	65	236	170	75	132	194	139	NA	65	NA	NA	132	1320.7	0.452108	133
rpl4	rpl4	348	613	2977	5550	413	353	1896	5097	469	368	2316	6554	1254.5	1873.94	1.83296	2246.17
rpl36	rpl36	515	384	2139	1450	478	522	1535	2642	181	349	653	2322	587.5	768.492	1.49153	1097.5
rpl2	rpl2	616	850	3522	5164	636	711	416	7764	637	880	3046	5330	865	2666.36	2.86437	2464.33
rpl16	rpl16	261	337	1379	3161	399	326	1308	2783	335	337	1128	2075	763.5	843.224	1.34869	1152.42
rpl14	rpl14	278	NA	644	731	124	228	508	491	74	139	199	313	278	1083.13	0.797168	339
PFD0975w	ROI kinase-like protein	1871.5	1781	1575.5	1463.5	1560	1761.5	1501	1286.5	2279.5	1448.5	1225.5	1201	1530.5	730.631	0.200961	1579.58
PFI0295c	RNB-like protein, putative	262	496	1704.67	791	342.667	437.667	1769	704.667	604.333	463	1749	821.333	654.5	1871.02	0.863931	845.444
MAL13P1.344	RNAse L inhibitor protein, putative	3382	5978.5	5380	2636.5	2826.5	3817.5	4613	3198.5	3143.5	5068	5215	3679.5	3748.5	2007.09	0.299542	4078.21
PFI1175c	RNA-binding protein, putative	23411	17215	19702	14190	18269	15762	20696	13761	19201	15854	17322	14348	17268.5	8944.31	0.169459	17477.6
PFI1025w	RNA-binding protein, putative	1326.5	1592	2010	1997	1542	1733.5	2518	1615	1668	1799	2239	1658	1700.75	344.69	0.194252	1808.17
PFI0820c	RNA-binding protein, putative	35953.5	13707.5	4970	5408.5	30430.5	14778	4871	5211	32703.5	15561	4764	4951	9558	10910.2	1.25614	14442.5
PFF0300w	RNA-binding protein, putative	4037.5	3774.5	3161.5	1472	4364.5	3588	1697.5	1457	5071.5	3978	3090.5	1623	3374.75	1113.42	0.371928	3109.62
PFE0935c	RNA-binding protein, putative	364	404.667	356.333	309.333	471.333	331	344	312.667	425.333	246.333	331.333	214.667	337.667	4510.72	0.210958	342.583
PFC0865w	RNA-binding protein, putative	3863	2593	2488	2221	2176	1849	2542	2273	2674	996	2644	2568	2515	639.435	0.261033	2407.25
PFB0370c	RNA-binding protein, putative	4344	2566	2263	743	2518	2279	1699	824	3579	1392	1754	1087	2008.5	1563.41	0.540197	2087.33
PF13_0318	RNA-binding protein, putative	1214	880	1087	1282	1132	1026	1240	967	1826	1423	1246	1130	1173	379.756	0.209023	1204.42
PF13_0058	RNA-binding protein, putative	12510	1811	420	776	12550	1755	571	576	17106	1784	452	575	1265.5	4615.15	4.77907	4240.5
PF08_0086	RNA-binding protein, putative	4830	2377	3512	2469.5	5549	2501.5	3055.5	2591	5077.5	2374.5	2921.5	2371	2756.25	1129.13	0.426598	3302.5
MAL8P1.40	RNA-binding protein, putative	7566	10783	8962	4761	5892	8664	5044	5262	9731	10753	8974	7170	8115	3308.24	0.268408	7796.83
PFF1125c	RNA-binding protein mei2 homologue, putative	227.5	135	199	335	196	169.5	169	264.5	171.5	125	135.5	340.5	183.75	68.9738	0.399334	205.667
PF08_0084	RNA-binding protein (U1 snRNP-like), putative	1219	1223	1437	1569	903	1070	1490	1550	1355	848	1592	1193	1289	10136	0.197772	1287.42
PFL1350w	RNA pseudouridylate synthase, putative	1472	2025.5	1562.5	516	1499	2168.5	1710	474.5	1348	2190	1264.5	360	1485.5	682.475	0.429627	1382.54
PF14_0207	RNA polymerase subunit, putative	1921	2925	2007	631	1210	1440	1483	656	NA	1497	1685	489	1483	1367.09	0.479123	1449.45
PF11_0058	rna polymerase subunit, putative	734	3706	2775	1575	689	2477	2649	1604	892	2874	2795	1780	2128.5	2900.29	0.458257	2045.83
PFL0665c	RNA polymerase subunit 8c, putative	3900	2193	2281	871	2988	2111	1746	809	4198	2304	1927	644	2152	1088.81	0.522658	2164.33
PF14_0150	RNA polymerase small subunit, putative	2631	2187	842	324	1361	1682	822	278	2882	1799	1000	280	1180.5	806.923	0.766466	1340.67
PFE0465c	RNA polymerase I	4076.4	4752.2	2723	905.4	3973.4	3270.4	2811.2	804.8	5176.25	3970	3119.6	919.2	3195	1609.59	0.467755	3041.82
PFE1275c	RNA methyltransferase, putative	372	301	1343.5	793	404.5	295	1125.5	721.5	345	268	1191.5	774	563	2632.05	0.690836	661.208
PF10_0300	RNA methyltransferase, putative	1731	1900	1287	636	1358	1753	1168	944	1466	1178	740	432	1232.5	427.615	0.376173	1216.08
PF13_0222	RNA lariat debranching enzyme, putative	2371	5033	3181.5	1657.5	1871	3584	3733	1766.5	2408	5138.5	4510.5	2561.5	2871.5	1687.01	0.434979	3151.33
PF14_0655	RNA helicase-1, putative	23181.5	28034.5	25594	16571	21355	26661.5	31879	15666	24928	30101	31557	10439.5	25261	12929.1	0.266634	23830.7
PFE1390w	RNA helicase-1	2231	1520	1319.5	897.5	1666.5	1021.5	1051.5	948	2479.5	913	1252	976.5	1151.75	540.267	0.459797	1356.38
PFD0565c	RNA helicase, putative	739	1327	1849.5	446.5	746.5	1162.5	1980	439.5	1026	1582	2023.5	425	1094.25	699.806	0.553251	1145.58
PFB0860c	RNA helicase, putative	2673	2638.5	1722	743.5	1714.5	1893	1651.5	542	2715.5	1699.5	2011	504.5	1718.25	704.501	0.453525	1709.04
PF14_0429	RNA helicase, putative	4075	5391.5	3127.5	1030.5	3264	4078.5	2478	1220.5	5313	4769.5	2249.5	995	3195.75	1657.74	0.500803	3166.04
PF14_0370	RNA helicase, putative	1234.5	927.5	930.5	833.5	797.25	695	1090.75	803.75	957.5	709.25	1207.25	816.75	880.5	302.047	0.203684	916.958
PF14_0183	RNA helicase, putative	1883	1783.5	1547	518	2441	1889	1604	461.5	2518	2568	1466.5	414.5	1693.75	808.386	0.456506	1591.17
PF10_0294	RNA helicase, putative	1257	1343.5	1827.5	1206	1423	1162	1639	1013	1903	692.5	1728.5	1257	1300.25	340.72	0.272399	1371
PF10_0209	RNA helicase, putative	1550	1707	1441.5	1012	1779.5	1828.5	1399	1075	2211.5	1481.5	1400	854.5	1461.5	743.016	0.260251	1478.33
PF08_0111	RNA helicase, putative	1995.5	2290	1497.5	1061	1650	1907.5	1078.5	1233	2182	1601.5	1022.5	1057	1549.5	533.226	0.299681	1548
PF08_0096	RNA helicase, putative	9473	7316.5	11737	3696	6477	4999	12067.5	3806	8925.5	6718	14117.5	5137	7017.25	4349.14	0.487089	7872.5
MAL8P1.19	RNA helicase, putative	2821	3628	3381.5	1504	3215	3282.5	2880	1466	3263	2752	2293	1463.5	2850.5	1140.55	0.278405	2662.46
PFF1425w	RNA binding protein, putative	444.5	581.5	1968.5	1399	412	623.5	2850	1184	480.5	802.5	3101.5	1058.5	930.5	1041.57	1.00134	1242.17
PFF0250w	RNA binding protein, putative	3892.5	3246.5	3159	2436	3004	2721.5	2903	2714.5	3847.5	2198	3073	2093	2953.5	1031.74	0.191434	2940.71
PF14_0635	RNA binding protein, putative	1878	2022	1040	382	1413	2006	979	363	1560	2036	994	224	1226.5	602.381	0.553934	1241.42
PF14_0513	RNA binding protein, putative	1147.5	1096.5	1003	992	1149	1153.5	1314	834.5	1070	911.5	1114	540	1083.25	1005.19	0.182814	1027.12
PF14_0057	RNA binding protein, putative	1119	1053	1130	938	625	965	1246	968	829	1548	1589	776	1010.5	1444.89	0.285613	1065.5
PF13_0315	RNA binding protein, putative	5469.5	6419.5	6656.5	4104	5515.5	4877	5224	4026	6141	3467.5	5745.5	3898.5	5346.75	1759.65	0.197633	5128.71
PF10_0235	RNA binding protein, putative	472	296	1902	774	216	206	1453	705	315	183	1621	1551	588.5	655.946	1.09396	807.833
PF10_0214	RNA binding protein, putative	2441.67	3466.33	5671.67	2359	1993.33	3172.33	4733	1867.67	2002	2690.33	3922.33	1828	2566	5401	0.48048	3012.31
PF10_0068	RNA binding protein, putative	29444	25529	26003	10341	19437	21640	24467	11986	23347	21352	22991	15078	22315.5	9680.92	0.260329	20967.9
PF10_0047	RNA binding protein, putative	721	5003	9440.5	3740	1067	4306.5	7258.5	3342.5	688	2741	5598.5	3111	3541.25	3188.87	0.747078	3918.12
PF10_0028	RNA binding protein, putative	11451	7298	8441	8647	10796	7004	9628	8128	11122	9086	7852	10882	8866.5	2945.8	0.175456	9194.58
MAL13P1.385	RNA binding protein, putative	839	824.5	950	877	903.5	747.5	959.5	794	1091	952	1030	1140.5	926.75	117.608	0.128701	925.708
PFI1435w	RNA binding function, putative	6097	4795	4845	3108	4506	4084	4101	3297	6438	4893	4922	3406	4650.5	2346	0.222133	4541
PFF0760w	RNA and export factor binding protein, putative	1817	2347	2574	2488	1764	2102	2649	1714	1870	2007	2418	2300	2201	510.33	0.151437	2170.83
PF14_0677	RNA 3'-Terminal Phosphate Cyclase-like protein, putative	1273	1519.5	1084.5	361.5	1349.5	1643	1459.5	323	1755	1986.5	1379.5	302	1364.5	796.461	0.421814	1203.04
PF11_0509	ring-infected erythrocyte surface antigen, putative	22732.5	2123.5	526.5	276	26010.5	3312.5	687.5	306	26715.5	2805	502.5	324	1405.5	9556.68	7.76649	7193.5
PF11_0512	ring-infected erythrocyte surface antigen 2, RESA-2 - malaria parasite (Plasmodium falciparum)-related	202	109	223	170	1356	257	202	179	NA	378	NA	NA	202	343.627	1.91773	341.778
PFA0110w	ring-infected erythrocyte surface antigen	58085.5	9260	1316.5	735.5	51384.5	9093	1497.5	640.5	61318	10593.5	1605	612	5349	18826.2	4.55204	17178.5
PFB0687c	RING zinc finger protein, putative	745	1528	1706	2366	932	1167	1358	1822	893	387	1268	1526	1313	1043.39	0.406959	1308.17
MAL7P1.170	ring stage expressed protein	38729	27029	3062	763	33489	22717	2517	682	43869	16904	2594	345	9983	13511	1.65632	16058.3
PFD0765w	RING finger protein, putative	1679.5	817.5	1433.5	1064	1332.5	999	904.5	950	1158.5	460	691	572.5	974.5	1687.21	0.366592	1005.21
PFI1735c	ring exported protein, REX	52222	28680	1906.5	757.5	46097.5	31397.5	1986	821.5	40057	29621.5	1607.5	737	15333	17182.6	1.32166	19657.6
PFC0045w	rifin-like protein	84	667	600	143	93	531	378	106	92	611	295	85	219	454.831	1.08543	307.083
PF11_0518	rifin, putative,truncated, pseudogene	57	58	61	70	70	63	63	64	NA	NA	55	NA	63	6.50055	0.0839921	62.3333
PFF1585w	rifin pseudogene	463	234	294	194	255	334	219	222	263	319	201	238	246.5	1296.84	0.305442	269.667
PFC1115w	rifin (3D7-rifT3-7)	115	116	93	80	113	112	116	95	81	104	106	70	105	199.301	0.152946	100.083
PFL2615w	rifin	334	409	487	344	290	402	608	372	420	568	667	606	414.5	1275.02	0.301668	458.917
PFL0025c	rifin	361	848	158	267	398	490	198	320	440	502	163	335	348	420.451	0.546355	373.333
PFL0010c	rifin	101	211	86	126	108	132	90	95	105	NA	81	91	101	527.932	0.362851	111.455
PFI1825w	rifin	108	91	72	90	92	125	76	75	93	105	71	66	90.5	70.9604	0.19565	88.6667
PFI1815c	rifin	117	157	107	126	113	185	162	116	104	188	140	115	121.5	2918.14	0.247333	135.833
PFI1810w	rifin	66	65	62	68	75	75	73	75	75	75	61	64	70.5	758.123	0.0808069	69.5
PFI0065w	rifin	856	425	605	644	478	657	687	545	404	559	493	437	552	857.851	0.238688	565.833
PFI0035c	rifin	181	392	156	230	157	263	146	86	105	544	305	133	169	1934.16	0.792397	224.833
PFI0020w	rifin	209	655	196	96	75	221	NA	279	NA	744	246	97	215	984.143	1.07637	281.8
PFI0010c	rifin	156	909	192	267	106	217	128	93	101	251	NA	223	192	795.604	1.19907	240.273
PFF1590w	rifin	162.5	154	89.5	88.5	173	169	119.5	107	176	225.5	95.5	119.5	136.75	603.935	0.314533	139.958
PFF1575w	rifin	112	249	96	89	88	196	102	83	82	173	84	76	92.5	1346.25	0.602905	119.167
PFF1555w	rifin	110	134	79	NA	102	118	98	89	125	NA	NA	130	110	85.2085	0.172255	109.444
PFF0015c	rifin	99	465	147	161	71	82	69	70	84	420	93	123	96	1828.67	1.42698	157
PFD1240w	rifin	114	311	87	107	146	946	229	205	234	938	209	268	219	2849.89	1.36986	316.167
PFD1010w	rifin	717	915	713	457	323	862	764	404	868	1316	809	516	740.5	845.725	0.36723	722
PFD0070c	rifin	9933	NA	16286	2863	6310	20086	19923	3463	6181	33223	16809	2967	9933	7890.15	0.968371	12549.5
PFD0055w	rifin	108	195	122	70	127	NA	119	NA	162	568	281	NA	127	412.994	1.20235	194.667
PFD0025w	rifin	77	63	52	62	62	66	57	55	58	62	NA	46	62	67.1307	0.129435	60
PFC0040w	rifin	NA	568	655	296	313	632	484	287	292	382	417	259	382	555.26	0.383246	416.818
PFC0035w	rifin	1114	377	437	832	822	514	383	642	836	328	260	1245	578	425.856	0.555044	649.167
PFC0010c	rifin	98	838	142	150	97	565	171	142	89	612	151	NA	150	327.359	1.75038	277.727
PFB0055c	rifin	138	84	108	83	146	100	139	98	158	NA	NA	150	123	27.8435	0.233069	120.4
PFB0015c	rifin	794	608	377	261	488	457	378	255	525	296	345	270	377.5	986.672	0.43148	421.167
PFA0760w	rifin	217	895	336	263	281.5	506.5	296	223.5	193.5	592.5	218	284	282.75	187.013	0.734713	358.875
PFA0050c	rifin	119	103	127	108	94	118	120	104	114	134	NA	95	114	14.6116	0.112149	112.364
PFA0020w	rifin	102	958	138	212	87	152.5	88.5	93.5	82	521.5	120.5	132	126.25	2868.5	2.0659	223.958
PFA0010c	rifin	260	1224	224	293	235	754	276	245	266	681	187	257	263	285.024	1.19955	408.5
PF14_0006	rifin	502	643	541	525	448	493	457	488	533	344	416	639	497.5	189.122	0.170598	502.417
PF14_0002	rifin	495	510	440	523	412	474	345	522	307	449	369	679	461.5	2260.01	0.214141	460.417
PF13_0005	rifin	92	99	108	80	107	105	91	92	64	76	77	70	91.5	61.8708	0.162735	88.4167
PF13_0004	rifin	74	78	60	68	79	76	63	67	68	67	57	61	67.5	79.8251	0.10773	68.1667
PF11_0021	rifin	NA	61	60	64	66	299	206	72	NA	2519	1191	NA	72	4655.36	11.6498	504.222
PF11_0011	rifin	64	NA	92	67	56	113	83	60	53	359	160	63	67	187.025	1.3371	106.364
PF11_0009	rifin	66	105	69	67	71	91	72	55	NA	NA	NA	104	71	452.516	0.250647	77.7778
PF10_0397	rifin	116	85	71	71	110	86	75	64	NA	NA	66	52	73	37.2702	0.27694	79.6
PF10_0396	rifin	127	375	243	74	103	312	220	72	97	266	NA	60	127	4469.1	0.867049	177.182
PF10_0006	rifin	98	847	279	132	123	702	390	114	107	804	411	101	205.5	396.436	1.41187	342.333
PF10_0004	rifin	144	96	135	84	120	109	97	95	101	NA	NA	NA	101	1908.48	0.198638	109
PF10_0002	rifin	NA	184	83	NA	89	142	86	77	103	487	NA	155	103	3408.94	1.25797	156.222
PF08_0139	rifin	104	116	77	91	85	91	81	78	71	89	NA	NA	87	1660.9	0.154502	88.3
PF07_0132	rifin	1100	615	1153	1574	812	580	1100	1450	NA	646	1079	2007	1100	443.669	0.403265	1101.45
MAL8P1.219	rifin	79	168	92	89	73	126	88	84	70	102	NA	64	88	170.639	0.338455	94.0909
MAL8P1.216	rifin	267	184	173	NA	122	157	167	81	153	NA	NA	101	157	465.231	0.34397	156.111
MAL7P1.57	rifin	62	170	187	136	66	180	180	120	61	268	160	155	157.5	2417.59	0.388492	145.417
MAL7P1.216	rifin	111	114	72	73	102	139	91	75	110	NA	NA	NA	102	22.1507	0.223086	98.5556
MAL7P1.200	rifin	140	89	86	NA	129	132	91	75	112	88	NA	NA	91	531.298	0.262934	104.667
MAL13P1.535	rifin	360	638	229	244	359	666	383	291	381	405	176	245	359.5	154.684	0.424437	364.75
MAL13P1.495	rifin	85	255	212	104	69	190	184	90	61	214	113	92	108.5	206.204	0.617936	139.083
MAL13P1.2	rifin	82	112	71	81	128	613	NA	241	86	436	NA	152	120	238.882	1.52373	200.2
MAL7P1.43	RIF pseudogene, RIFIN pseudogene	364	434	496	443	350	676	682	431	259	596	277	268	432.5	273.231	0.344816	439.667
PFD1225w	RIF pseudogene	58	153	107	66	62	142	117	60	77	NA	NA	NA	77	643.614	0.482232	93.5556
PFB0390w	ribosome releasing factor, putative	360.5	427.5	2910.5	4485	404	316.5	2500	4079	400	308.5	2223	5415.5	1325.25	1537.01	1.42541	1985.83
PFD0990w	ribosome recycling factor, putative	193	344	893	758	319	350	981	603	231	344	489	473	411.5	1684.56	0.627886	498.167
PF08_0041	ribosome biogenesis protein nep1 homologue, putative	214	212	181	171	621	447	283	122	383	346	170	59	213	900.65	0.740712	267.417
PF14_0027	ribosomal S27a, putative	17926	21427	21784	13148	12075	28715	24508	11715	14689	28603	16819	9676	17372.5	8107.87	0.37758	18423.8
PFI0415c	ribosomal RNA methyltransferase, putative	1832	1201	1300.5	479	1568	976.5	1014	435.5	1373.5	811.5	1022	511.5	1018	555.204	0.432015	1043.75
PF13_0052	ribosomal RNA methyltransferase, putative	1885	1068	1579	690	935	955	1407	572	990	900	1134	970	980	533.507	0.377454	1090.42
PFD0600c	ribosomal protein, putative	272	273	791	790	211	242	783	674	297	184	910	751	485.5	978.84	0.589906	514.833
PF11_0438	Ribosomal protein, putative	13658	22407	17658	8400	17191	31488	20343	11617	13617	29332	15789	4322	16490	10275	0.48041	17151.8
PF08_0039	ribosomal protein, putative	13607	25372	18784	11001	12747	25224	20107	11546	17645	32624	23379	20102	19443	9986.49	0.33789	19344.8
MAL7P1.320	Ribosomal protein, L37e, putative	24162	32261	23900	13945	17385	33845	28017	13661	18133	36297	24074	18271	23987	12469.7	0.320516	23662.6
PF11_0454	Ribosomal protein, 40S subunit, putative	1759	2198	2264	1607	2099	3234	2458	1622	1192	2115	1426	915	1929	693.596	0.323235	1907.42
PF14_0132	ribosomal protein S9, putative	249.5	177.5	1225.5	2403	348.5	216.5	1084	1983	248	170.5	887	1236.5	617.75	720.304	1.22815	852.458
PF11_0382	ribosomal protein S9, putative	2496	2237	2442	1396	1829	2414	2456	1332	2567	2513	2179	1892	2325.5	759.316	0.187414	2146.08
PF14_0083	ribosomal protein S8e, putative	21018	32478	33538	17969	17122	38000	37365	25015	17013	53551	35636	18995	28746.5	16438.5	0.394768	28975
PF14_0584	ribosomal protein S4, putative	1873	1987	997	435	1625	1766	1033	496	2184	2410	952	645	1329	5646.76	0.516886	1366.92
PF11_0065	ribosomal protein S4, putative	18435	29908	29209	18520	18394	32587	30855	17667	18268	40624	24333	24056	24194.5	13257.4	0.306837	25238
PF14_0627	ribosomal protein S3, putative	23487	28236	18456	11681	10520	21458	16293	9920	20459	32307	20068	12808	19262	10101.7	0.365517	18807.8
PF14_0585	ribosomal protein S28e, putative	18937	25591	20608	17109	13984	25467	17453	15068	14626	27236	20006	12674	18195	6840.32	0.268426	19063.2
PFB0830w	Ribosomal protein S26e, putative	14784	27585	18280	17567	17162	36427	26119	14142	16391	40842	26781	8124	17923.5	12475.9	0.539592	22017
PF14_0205	ribosomal protein S25, putative	14927	23768	22394	15224	13636	27565	25147	13406	14606	34652	27954	10159	18809	10543.2	0.405243	20286.5
PF10_0038	ribosomal protein S20e, putative	17973	23991	16933	12273	15212	28199	18690	11790	13630	23787	16969	7140	16951	9613.39	0.348951	17215.6
PF14_0448	ribosomal protein S2, putative	12618	22414	21142	13275	14049	24058	22670	13886	13641	29594	21560	15622	18382	10151.8	0.30128	18710.8
PF11_0272	ribosomal protein S18, putative	31012	39501	28683	18904	23014	44207	37590	21726	31019	55525	35451	21172	31015.5	11500.2	0.348973	32317
MAL13P1.327	Ribosomal protein S17 homologue, putative	1106	2637	2638	794	828	2081	2534	959	966	2731	2370	978	1593.5	1014.79	0.52332	1718.5
PF13_0059	ribosomal protein S15, mitochondrial precursor, putative	504	731	844	938	355	601	694	699	743	568	898	477	696.5	294.201	0.253801	671
PF14_0519	ribosomal protein S11, putative	210	474	579	697	311	530	521	552	258	216	545	589	525.5	749.677	0.312369	456.833
PF14_0581	ribosomal protein S10, putative	153	115	489	1710	166	125	341	1256	234	99	420	1589	287.5	478.747	2.08834	558.083
PFD0960c	ribosomal protein L7Ae-related protein, putative	4254	4747	2862	1077	4897	3810	2763	1924	5467	7687	2863	1397	3336.5	15786.8	0.567591	3645.67
PF14_0231	ribosomal protein L7a, putative	18026	26812	24019	14445	13835	26805	23014	14674	15217	27543	22019	9769	20022.5	11972.3	0.303566	19681.5
PFB0545c	ribosomal protein L7/L12, putative	1424	2074	3039	1708	1338	1641	2963	1616	1962	2530	3498	1284	1835	10697.2	0.405364	2089.75
PF13_0129	ribosomal protein L6 homologue, putative	13926	23578	11310	7504	8352	10633	7601	8851	15885	6015	9350	11212	9991.5	7093.92	0.480441	11184.8
PF11_0312	ribosomal protein L38e	17944	29731	30588	22659	20372	34800	29650	21303	15086	37393	26721	21407	24690	13216	0.279673	25637.8
PFI0375w	ribosomal protein L35, putative	2160	2161	1989	6440	1465	1523	2244	4220	2342	1138	2326	4736	2202.5	2287.56	0.71589	2728.67
PF11_0260	ribosomal protein L35, putative	10903	16072	20365	11644	10835	20440	12711	13730	NA	30505	16487	8936	13730	9131.88	0.45243	15693.5
PFI0190w	ribosomal protein L32, putative	21201	32678	25228	16857	22108	36771	28016	17037	15628	29671	26665	6059	23668	12604.1	0.357998	23159.9
PF10_0187	ribosomal protein L30e, putative	6634	11796	9995	5167	9175	17976	12646	6255	8637	19538	10764	2691	9585	6004.56	0.516825	10106.2
PF10_0272	ribosomal protein L3, putative	20966.5	26371.5	24917.5	16572	13481.5	24650	22798	14671	17683.5	22158.5	21568	17703	21267.2	10707.5	0.19773	20295.1
PF14_0579	ribosomal protein L27, putative	14764	11322	9283	6663	14631	28714	21373	10754	11995	31589	13082	4446	12538.5	9313.35	0.663692	14884.7
PF10_0332	ribosomal protein L27, putative	566	332	749	1164	337	176	404	1079	321	156	285	857	370.5	332.051	0.935124	535.5
PFL1150c	ribosomal protein L24, putative	159	196	596	372	146	164	651	374	183	210	783	536	291	286.155	0.772416	364.167
PFL1895w	ribosomal protein L23, putative	557	227	1585	757	609	281	592	829	679	218	1783	1208	644	439.067	0.788335	777.083
PF14_0240	ribosomal protein L21e, putative	43694	60507	56412	32678	33211	62608	55391	32876	41692	65535	61108	39893	49542.5	25473.7	0.256266	48800.4
PF14_0709	ribosomal protein L20, putative	1408	995	1467	1002	948	840	1483	979	1114	760	1492	1303	1058	551.165	0.252298	1149.25
PFF0495w	ribosomal protein L19-like protein, putative	188	129	796	1122	197	124	968	1202	NA	110	688	NA	442.5	450.708	1.01471	552.4
PFF0650w	ribosomal protein L18, putative	1097	487	2967	6244	1357	830	3342	5956	1536	663	3777	6801	2251.5	2061.84	1.0313	2921.42
PF14_0289	ribosomal protein L17, putative	NA	167	619	NA	276	205	833	NA	171	140	990	434	276	20472.4	1.15026	426.111
PF13_0268	ribosomal protein L17, putative	39121	50484	34235	24779	23337	39446	36608	22731	35643	27782	41271	28764	34939	17230.7	0.241109	33683.4
PF14_0041	ribosomal protein L16, putative	440	342	661	795	438	383	806	719	455	355	692	854	558	4359.2	0.346931	578.333
PFD0770c	ribosomal protein l15, putative	18298	29329	20796	10248	12554	23616	18553	9023	15583	27115	19733	15374	18425.5	8883.02	0.341598	18351.8
PF14_0276	ribosomal protein L15, putative	814	1166	1606.5	1668	993.5	1231.5	1632.5	1737.5	1119.5	662	1728.5	1599.5	1415.5	547.744	0.26828	1329.92
PF14_0270	ribosomal protein L15, putative	293	387.5	1776.5	2851	297	390.5	1467.5	2757	222.5	353.5	1030.5	1784.5	710.5	808.318	1.37497	1134.25
PF14_0296	ribosomal protein L14, putative	12395	28997	29221	18274	19814	33891	29431	16588	14354	36393	25403	5917	22608.5	9032.7	0.415369	22556.5
PFB0645c	Ribosomal protein L13, putative	477	489	1713	1978	445	360	1832	1632	474	476	2405	1195	842	654.751	0.890954	1123
PF10_0043	ribosomal protein L13, putative	18590	28415	21728	9903	17555	28910	24231	15358	12552	37857	21016	9808	19803	11334.2	0.424921	20493.6
PF11_0113	ribosomal protein L11, putative	362	240	1194	2802	750	316	1653	2048	612	293	1660	1212	972	696.264	0.840789	1095.17
PFD0675w	ribosomal protein l10, putative	208	149	607	1602	255	168	755	1741	253	191	822	1624	431	1775.44	1.44442	697.917
PF14_0141	ribosomal protein L10, putative	16680	28343	20633	14586	12627	23380	22876	15360	16980	25629	25328	20604	20618.5	10139.9	0.242378	20252.2
PF14_0391	ribosomal protein L1, putative	16041	24587	18995	8830	12602	28880	30741	8361	19587	34944	26654	6649	19291	11942.1	0.4923	19739.2
PF14_0230	Ribosomal protein family L5, putative	19918	26226	22317	12192	16308	28307	24629	13292	17316	37059	23219	21193	21755	12110.5	0.317232	21831.3
PFD0455w	ribosomal processing protein, putative	3094	2177.5	2313.5	1235.5	3116	2569	1823.5	1605	3312	3145	1838.5	1442	2245.5	939.238	0.326535	2305.96
PF11_0313	ribosomal phosphoprotein P0	21650	23358	21906	15291	15667	20189	20556	13517	10382	23877	20375	12076	20282	7810.15	0.227466	18237
PFE1080w	ribosomal large subunit pseudouridylate synthase, putative	273	342	832	719	239.5	312	873	688	345.5	297	814.5	612.5	479	1476.89	0.518649	529
PFB0455w	ribosomal L37ae protein, putative	13870	33326	21937	15635	16113	25925	18068	17583	26085	32335	23434	6358	20002.5	11875	0.391725	20889.1
PF13_0157	ribose-phosphate pyrophosphokinase, putative	3316	2785.5	2050	1376.5	1930	1671.5	2013.5	1305	3090	1241.5	2510	1461.5	1971.75	2114.89	0.36195	2062.58
PFE0730c	ribose 5-phosphate epimerase, putative	713	909	881	512	494	753	925	382	425	732	649	527	681	180.872	0.279128	658.5
PF10_0154	ribonucleotide reductase small subunit, putative	546	296	2370	4610	556	326	3152	4767	613	275	3676	6137	1491.5	1730.36	1.42572	2277
PF14_0053	ribonucleotide reductase small subunit	1177	926	4482	4679	1211	995	2033	6362	793	356	3705	5176	1622	1905.23	1.28503	2657.92
PF14_0352	ribonucleoside-diphosphate reductase, large subunit	2314.5	1620.5	3761	8477	2557	1418.5	3786	8634.5	2619	1297	4295	11325	3190	2913.45	1.03723	4342.08
PF14_0146	ribonucleoprotein, putative	8216	9348	9390	4820	4212	6423	7939	4858	8459	5913	8141	4251	7181	3180.44	0.274874	6830.83
PF08_0049	ribonucleoprotein, putative	2428	1982	2545	1901	2106	2347	2622	1778	2064	2838	2258	1476	2182	642.486	0.177356	2195.42
MAL7P1.28	ribonucleases p/mrp protein subunit, putative	2733	1679	1768.5	528.5	2171.5	1361	1677.5	681.5	2824.5	1090.5	1626.5	807	1652	1033.89	0.450149	1579.08
PFF0745c	ribonuclease, putative	3274.2	2925.4	3260.4	4858	2549.4	2089	2662	4405.6	3486	1997.8	3024.2	4940.2	3142.3	1012.44	0.314228	3289.35
PFF1150w	ribonuclease H1 large subunit, putative	418	396	1083	1046	607	581	1385	1109	929	670	1274	1292	987.5	935.953	0.355407	899.167
MAL13P1.292	riboflavin kinase / FAD synthase family protein, putative	1553	903.5	1148.5	634	1104.5	629	922.5	577	1731.5	978	1090	644	950.25	4202.53	0.385283	992.958
PFE0075c	rhoptry-associated protein 3, RAP3	1047.5	334.5	106.5	2560	1784	416	148	1984.5	1898.5	255	109.5	3779.5	731.75	1587.19	1.63365	1201.96
PFE0080c	rhoptry-associated protein 2, RAP2	8412	2045.5	554	10700	11019.5	2786.5	665.5	8929	5743	2438.5	597.5	15131	4264.75	4115.99	1.16242	5751.83
PF14_0102	rhoptry-associated protein 1, RAP1	5942	1160	367	11720	7076	1683	463.5	8517	6883.5	1274.5	380	14954	3812.5	4158.32	1.29554	5035.04
MAL7P1.208	rhoptry-associated membrane antigen, RAMA	6984	1161	444	15147.5	9484	2132	585.5	11006	7390.5	1402.5	357	17992	4558	4991.69	1.35368	6173.83
PF14_0637	rhoptry protein, putative	1604.33	3111.67	2248.67	2006.67	2519.67	3328.33	2528.33	1861.33	1985	3367	2290	2024.67	2269.33	917.301	0.257623	2406.31
PFI0265c	RhopH3	6297	1152.5	338	19109	5460.5	1450	509.5	16044	5979.5	1152	460	32697	3455.25	7995.43	2.91702	7554.08
PFF0900c	rhomboid protease, putative	198	349	1397	1526	277	261	1059	1269	286	221	1573	799	574	475.338	0.980602	767.917
PFE0755c	rhomboid protease, putative	139	129.5	620	964.5	183	135	656	875.5	194.5	124	681	762	407.25	819.563	0.814049	455.333
PFE0340c	rhomboid protease, putative	978.5	244	289	4281.5	1240.5	324	295.5	3530.5	1383.5	246.5	285.5	7485.5	651.25	1887.59	3.47712	1715.38
PF14_0110	rhomboid protease, putative	7212	5666.5	4243.5	2619	7418	5056.5	3748.5	2272.5	7652.5	3893.5	3096.5	2561.5	4068.5	2180.28	0.483308	4620.04
PF11_0150	rhomboid protease, putative	1760	2259	1538	2437	2916	1705	1790	2261	3148	1678	1997	3875	2128	2291.6	0.334142	2280.33
MAL8P1.16	rhomboid protease, putative	141	134	127	238	128	110	123	209	137	NA	NA	222	135.5	9793.3	0.345989	156.9
PF10_0071	rhoGAP protein	498	164.5	171.5	1601	675	239	198	1240	1019.5	188	201	1946	368.5	2154.88	1.70369	678.458
PF11_0390	reticulocyte binding protein, putative	112	112.5	120.5	137.5	115.5	120.5	119	148	114.5	147	124	140.5	120.5	779.65	0.111949	125.958
PFD1145c	reticulocyte binding protein homolog 5, Rh5	1391	243.5	153.5	183.5	2449	367.5	163	160	2354	256.5	123	221	232.25	4139.82	3.78187	672.125
PFD1150c	reticulocyte binding protein homolog 4, Rh4	1042.67	173.667	115	123.333	1291.33	190	149.333	108.667	1527.33	168.333	125.333	118.667	158.833	2181.39	3.33049	427.806
PF14_0675	reticulocyte binding protein 2 homolog B, putative	372	415	2313	4081	518.5	363.5	1885.5	4862.5	454.5	407	1793	4438.5	1155.75	1617.7	1.50363	1825.33
PF13_0198	reticulocyte binding protein 2 homolog a	2029.6	315.8	177.2	192.4	2639.8	347	185.8	157.4	2741.6	229.4	146.4	239.4	234.4	2640.5	4.40311	783.483
PFD1170c	RESA-like protein, truncated	23230	7214	4139	1184	21887	4681	3086	808	29506	5255	4316	860	4498.5	7858.87	2.22261	8847.17
PFL2535w	RESA-like protein, putative	1784.5	1507.5	4698.5	5596	1375.5	1295.5	4351.5	4824.5	2121	1513	5639	6238.5	3236.25	6131.29	0.606852	3412.08
MAL7P1.7	RESA-like protein	4526.5	477.5	197.5	160	4691	468	224	160.5	4971.5	333.5	166.5	144.5	278.75	2735.09	7.27308	1376.75
PF13_0291	replication licensing factor, putative	659	431	3556	6266.5	670.5	356	3576	5549	665.5	388.5	3799	8470	2113.25	2259.02	1.31478	2865.58
PF14_0601	replication factor C3	509	332	1821	1557	356	319	1882	1579	382	283	2044	2398	1033	822.612	0.795364	1121.83
PFB0840w	replication factor C, subunit 2	323	199	1685	2137	261	206	1531	2576	314	208	1803	3912	927	1392.48	1.30901	1262.92
PF11_0117	replication factor C subunit 5, putative	388	162	886	1665	201	204	1759	998	NA	192	1781	844	844	526.607	0.779846	825.455
PFL2005w	replication factor c subunit 4	293	203	1749	1522	285	192	1610	1524	323	277	2141	2839	922.5	2313.23	1.00035	1079.83
PFB0895c	replication factor C subunit 1, putative	565	335.5	2658	3608.5	569	324	2582	3387.5	636	308.5	3016.5	3852	1609	4018.34	0.913566	1820.21
PFA0545c	replication factor c protein, putative	417	358	2165	2946.5	355.5	296.5	2330	2732	371.5	366	2277.5	4737.5	1291	1191.06	1.13143	1612.75
PFI0235w	replication factor A-related protein, putative	419	533.5	2998.5	3814	522	453	2950	3777.5	580.5	529.5	3588	4303	1765.25	1551.5	0.928678	2039.04
PFD0470c	replication factor a protein, putative	664	886	1854	2124	672	492	1484.5	1745.5	602.5	491.5	1969.5	2398	1185.25	651.997	0.603687	1281.96
PFC0100c	regulatory protein, putative	2072.5	1789	1235	1076	1171	1055.5	1337	932	1887	1766.5	1679.5	1238	1287.5	684.686	0.295265	1436.58
PF10_0057	regulator of nonsense transcripts, putative	674.333	1130	2366.67	2267.67	538.667	836.667	2313	2614.33	588	763	2629.33	2771.33	1698.83	6541.43	0.547229	1624.42
PF13_0303	regulator of chromosome condensation, putative	1433.5	2029.5	846	1136.5	1303.5	1447.5	938	1140	1841	1577.5	1004	1065	1221.75	361.434	0.299375	1313.5
MAL7P1.38	regulator of chromosome condensation protein, putative	2036.5	4556	5363.5	4870.5	1760.5	3637.5	5002	4633	2441.5	3494	5764	5292	4594.5	2170.62	0.29885	4070.92
MAL13P1.42	recombinase, putative	517.5	437.5	1307.5	3484	625	397	1416.5	3247.5	543.5	286.5	1434	3499	966.25	1073.61	1.30329	1432.96
PF08_0019	receptor for activated C kinase homolog, PfRACK	17756	22313	16951	9682	11241	21626	18755	10436	15575	18264	22054	12052	17353.5	8024.91	0.264818	16392.1
PFC0410w	rat BRAIN protein-like	2802	2155	1302	1145	2694	1699	1305	990	4366	1765	1430	807	1564.5	1005.82	0.643944	1871.67
PFF1400w	RAP protein, putative	155.333	150.333	636.333	311.333	195.333	142.333	623.333	291.333	181.667	183	507	282.333	238.833	723.98	0.76538	304.972
PFF0235c	RAP protein, putative	104	230.667	766.667	179.333	129.667	210.667	846.333	177.333	125	242	685.667	156.667	195	3083.32	1.40355	321.167
PF10_0291	RAP protein, putative	211	161.5	944.5	1316	345	211.5	1167.5	1124	245	221.5	1135	726.5	535.75	641.759	0.858708	650.75
PF08_0070	RAP protein, putative	220	184	516.5	179	220	198	514	163.5	241	188	474	177	209	841.701	0.669281	272.917
MAL7P1.23	RAP protein, putative	230	304	1279.5	1226.5	309.5	250.5	1188.5	1782.5	265.5	338.5	1529.5	1140	739.25	1207.13	0.793285	820.375
PF13_0278	Ran-binding protein, putative	1559.5	1678	1014	1002.5	1432.5	1086	918.5	973	760	985	1166.5	1124.5	1050	1000.53	0.262391	1141.67
PF14_0221	Ran protein, putative	4278	3558.5	2424.5	974	3475	3502	2798	1194	3202	3536.5	2136.5	966	3000	1176.36	0.376977	2670.42
PFD0950w	ran binding protein 1	5368	2937	3232	6908	5212	2871	4024	6278	3883	2658	3682	4950	3953.5	1390.45	0.353328	4333.58
PFL1345c	radical SAM protein, putative	3222	2936	1655.5	519	2805	2429	1583	468	3797.5	1887	1702.5	569.5	1794.75	999.586	0.614919	1964.5
PF14_0066	radical SAM protein, putative	231	251	464	288	311	228	549	245	389	243	603	237	269.5	449.634	0.494573	336.583
PF11_0087	Rad51 homolog, putative	342.5	290.5	2365.5	2587	413.5	314.5	2065	2610	410.5	249	2658.5	2632	1239.25	934.668	0.915287	1411.54
PFL2250c	rac-beta serine/threonine protein kinase, PfPKB	194	121	439.5	361.5	200.5	128.5	443.5	334.5	200.5	129.5	365	406.5	267.5	502.131	0.472632	277.042
PFL2060c	rabGDI protein	6611	6299	3172	6872	4298	5906.5	3464	6432.5	6200.5	6423.5	3967	10011	6249.75	3018.51	0.300229	5804.75
PFA0335w	Rab5c, GTPase	508	537	1645	3884	524	471	1849	3967	600	664	2196	6341	1154.5	1587.82	1.63143	1932.17
MAL13P1.51	Rab5b, GTPase	497	686	1030	1150	983	364	558	973	805	323	773	1543	789	316.643	0.447616	807.083
PFB0500c	Rab5a, GTPase	342	558	2005	3058	380	510	2194	2643	475	749	2675	3809	1377	1053.94	0.905382	1616.5
PFL1500w	Rab2, GTPase	2063	2717	2341	2864	2062	2436	2242	2542	1631	1713	2195	2114	2218.5	1124.12	0.16568	2243.33
PFE0625w	Rab1b, GTPase	4395	4374	4921	8062	4275	4373	5305	5988	3439	5161	5092	8281	5006.5	1905.2	0.296532	5305.5
MAL13P1.205	Rab11b, GTPase	258	186	403	1675	508	242	554	2057	390	288	516	744	455.5	478.498	1.30411	651.75
PF13_0119	Rab11a, GTPase	3042	3538	3012	2527	3177	2742	2191	2097	3856	1498	2381	1829	2634.5	758.922	0.266402	2657.5
PF07_0071	queuine tRNA-ribosyltransferase; putative	2243	2565	1675.5	537	1167.5	2006	845.5	448.5	1402	2056	1556	508.5	1479	1030.52	0.489625	1417.54
PFL2030w	queuine tRNA ribosyltransferase, putative	1071	1694.5	1874.5	2712.5	838	1488	1961.5	3815	1088	2019.5	2254	3534	1918	1056.76	0.487765	2029.21
PF10_0115	QF122 antigen	20056	26060.5	35159.5	19374.5	20773.5	22262	35246	17720.5	24436	26473.5	34639.5	20581.5	23349	12934.6	0.27637	25231.9
PFF1300w	pyruvate kinase, putative	14723.5	19860	29209.5	16940.5	11251	20913	29541.5	16214	14781.5	21420	32844	25123.5	20386.5	10987.4	0.334509	21068.5
PF10_0363	pyruvate kinase, putative	175	842.5	1837	600.5	190	767.5	1480	575.5	202	479	2344.5	414	588	583.31	1.18946	825.625
PF11_0256	pyruvate dehydrogenase E1 component, alpha subunit, putative	390.5	354	480	364	419.5	355	456.5	481	306	347	404.5	301	377.25	539.705	0.163541	388.25
PF14_0441	pyruvate dehydrogenase E1 beta subunit, putative	300	199.5	261.5	276.5	273	226	189	266	285	189.5	227	299	263.75	413.922	0.156646	249.333
MAL13P1.284	pyrroline carboxylate reductase	937	9380	3653	909	394	4878	3997	748	549	7739	5930	940	2296.5	2531.87	1.35216	3337.83
PFF1025c	pyridoxine biosynthetic enzyme pdx1 homologue, putative	1679	13184	3808	1024	2046	10342	4254	651	NA	9867	5075	728	3808	3713.01	1.15491	4787.09
PF14_0570	pyridoxamine-phosphate oxidase	230	179	1183	625	237	131	1029	679	261	124	1635	434	347.5	423.824	1.40439	562.25
PFF0775w	pyridoxal kinase-like protein, putative	327.5	1378.5	1142	893.5	301	784.5	587.5	769	387	839	831	542	776.75	320.032	0.418596	731.875
MAL13P1.540	putative hsp protein	4553.5	4082	2725.5	7410.5	3845	4315	2478	7235.5	3930	3753.5	2319	10962	4006	2699.08	0.630354	4800.79
PFF0120w	putative geranylgeranyltransferase	205.5	448.5	573	412	136.5	303	642	329.5	195.5	233.5	634.5	410	369.75	301.264	0.469072	376.958
PFF0100w	putative ATP dependent RNA helicase	4320.5	3167	1854.5	510	2352.5	1896.5	1890.5	446	3295.5	2313.5	1490	782	1893.5	1259.5	0.617978	2026.54
PFE0660c	purine nucleotide phosphorylase, putative	8902	9226	31289	9833	5003	5993	22541	10021	8109	5053	30219	7582	9064	8196.12	1.05246	12814.2
PFC0840w	P-type ATPase, putative	644.667	548	1047.67	2921	476.667	370.667	899.333	2701.33	467.667	350.333	1058.67	3758.67	772	1014.85	1.51462	1270.39
PFI0685w	pseudouridylate synthase, putative	969.5	1406	1578	598.5	766	832.5	1355.5	485	1452	1174.5	1393	461.5	1072	419.2	0.376941	1039.33
PF08_0123	pseudouridylate synthase, putative	1259.5	1121.5	1235.5	1142.5	1209.5	990	1248.5	1063.5	1633	646	1288.5	995.5	1176	1962.79	0.198059	1152.79
PFB0890c	pseudouridine synthetase, putative	257	228	1107	1397	278	201	1136	1313	337	222	1318	1497	722	466.226	0.767153	774.25
PF11_0522	pseudogene, erythrocyte membrane protein 1 (PfEMP1), truncated	1456	1372	1152	1654	1744	1309	961	1217	1154	659	1330	1922	1319.5	616.618	0.261203	1327.5
PF10_0275	protoporphyrinogen oxidase, putative	1063.5	626.5	1015	598	695	825	703.5	354.5	628.5	1180	510.5	447.5	661.75	318.704	0.384532	720.625
PF14_0025	proteosome subunit, putative	3441.5	3418.5	5005	5774	2505.5	3097	4788	6042.5	3040.5	4019.5	3429.5	8866	3730.5	2448.5	0.478966	4452.29
PF14_0716	Proteosome subunit alpha type 1, putative	3440	2798	2993	4442	2072	1885	3640	4398	2124	1619	3162	6829	3077.5	1483.34	0.471694	3283.5
MAL8P1.51	protein-transport protein sec61 beta 1 subunit, putative	7543	12021	6598	8795	4902	9736	7126	10842	7463	19745	8060	9529	8427.5	4792.88	0.450703	9363.33
PFL1780w	protein-S-isoprenylcysteine O-methyltransferase, putative	256	174	329	1440	277	171	284	1264	233	147.5	309	1176	280.5	5912.5	1.7184	505.042
PF14_0309	protein-L-isoaspartate O-methyltransferase beta-aspartate methyltransferase, putative	435	192	1123	2519	384	265	961	2006	356	203	1075	NA	435	846.954	1.7931	865.364
MAL13P1.40	Proteinase inhibitor protein, putative	317	261	1141.5	528.5	424	285.5	1104	658	472	230	790.5	569	500.25	293.827	0.619519	565.083
PFA0660w	protein with DNAJ domain, dnj1/sis1 family	4296.5	2523	484	320.5	4300.5	2076.5	579.5	332	5101.5	1988.5	516.5	208	1284	1465.08	1.40228	1893.92
PFL0055c	protein with DNAJ domain (resa-like), putative	207.5	4658	429	150	227.5	2766	328.5	163.5	226.5	3335	404.5	156	278	3187.4	5.63028	1087.67
MAL13P1.301	protein with aminophospholipid-transporting P-ATPase and guanyl cyclase domains	204.5	120.2	222.2	135	144	164.5	268	118.2	837.5	112.5	267.333	122.333	154.25	2761.2	1.30117	226.356
PF11_0139	protein tyrosine phosphatase, putative	15021	18917	11013	10765	15997	13816	10104	10551	23234	6464	10147	13222	12117.5	6770.73	0.374752	13270.9
PF14_0630	protein serine/threonine phosphatase	288.5	142.5	901	1667	292.5	159.5	826.5	1536.5	364.5	145.5	964	2247.5	595.5	780.642	1.17729	794.625
PF14_0403	protein prenyltransferase alpha subunit, putative	172	425.5	697	484	140.5	409	789	402.5	210	480.5	832.5	661	453	212.806	0.514004	475.292
PFI1245c	Protein phosphatase-beta	265.5	279	696.5	358	398.5	243	725	397.5	458.5	277.5	871.5	491	398	2377.36	0.516728	455.125
PF11_0362	protein phosphatase, putative	4107.5	2157	514	2099.5	2591	1557	416.5	1421.5	3581.5	1816.5	549.5	2891.5	1958	1043.44	0.606221	1975.25
PF08_0129	protein phosphatase, putative	787	318	171.5	2289.5	920.5	314.5	218	2648.5	1311.5	233.5	192.5	2908	552.5	935.607	1.86138	1026.08
MAL8P1.108	protein phosphatase, putative	2145	1509	1550	1074	1000	1439	1644	1873	1941	2065	1787	1118	1597	6983.3	0.242253	1595.42
PF10_0311	protein phosphatase inhibitor, putative	3202	2738	4114	5814	2841	2455	5021	5682	3361	3248	5947	11824	3737.5	2813.97	0.691367	4687.25
PF14_0524	protein phosphatase 7 homolog, putative	9327	10926	7890	5461	9424	11342	7938	4355	9342	13554	7597	5939	8632.5	4519.37	0.304752	8591.25
MAL13P1.44	protein phosphatase 2c-like protein, putative	1654.5	3084	2421.5	3236.5	2051.5	3200	2718.5	3003.5	1783	2694	2329	2959.5	2706.25	1108.1	0.201826	2594.62
PFE1010w	protein phosphatase 2c, putative	864	1335.5	1045.5	679	731.5	935	853.5	589.5	1045	1154.5	1135	671	899.5	260.046	0.254808	919.917
PF14_0523	protein phosphatase 2C, putative	161	118	125	123	247	135	124	114	233	NA	123	95	124	46.5406	0.399191	145.273
MAL8P1.109	Protein phosphatase 2C, putative	3063.5	1458.5	1680	5512.5	5691.5	1795.5	2112.5	6075	5274.5	1814.5	1903	8876	2588	6813.02	0.935968	3771.42
PFD0505c	protein phosphatase 2C	1397	829	924.5	1657	1271.5	931.5	1037	1477	1146	662	925	1509	1091.5	1366	0.285971	1147.21
PF11_0396	Protein phosphatase 2C	11294	5915	4705	6708	5561	4116	4076	6637	8758	2720	4175	8147	5738	2673.79	0.421395	6067.67
PF14_0492	protein phosphatase 2b regulatory subunit, putative	1172	221	530	2308	656	257	409	2118	590	219	NA	3101	590	807.68	1.69486	1052.82
PFC0485w	protein kinase,putative	209	128	114	122	366	164	135	122	361	145	108	83	131.5	305.092	0.722164	171.417
PF08_0098	protein kinase,putative	179.5	241.5	1085.5	464	249.5	217.5	993	481	188	216.5	959	535.5	356.75	410.972	0.958534	484.208
MAL7P1.175	protein kinase, putative, pseudogene	208.5	1314	1928.5	541.5	251	887.5	1696	528	249	1040	2060	580.5	734	889.083	0.909369	940.375
PFI1280c	protein kinase, putative	5247.75	4115.5	2279.75	3705	4947.75	3493.25	2531.25	3603.5	5745	3934.5	2641.25	4630.25	3819.75	1146.8	0.287578	3906.23
PFI1275w	protein kinase, putative	470.5	380.5	1148.5	771	378.5	243	1125	712	450.5	160.5	1357.5	698	584.25	570.68	0.656507	657.958
PFI0115c	protein kinase, putative	313.5	126.5	706	592.5	282	148	601.5	556.5	356.5	136.5	537	684.5	446.75	4483.13	0.487469	420.083
PFI0110c	protein kinase, putative	4168	2142.5	204.5	212.5	2417.5	1399	255.5	180.5	3267	1431	201	252	827.25	1173.65	1.6738	1344.25
PFI0100c	protein kinase, putative	301.5	93.5	136	273.5	336.5	113	142	236.5	460.5	94	122	345.5	189.25	300.186	0.64321	221.208
PFI0095c	protein kinase, putative	1477	1132.5	3186	529	1648.5	937.5	3212	419.5	1903.5	1193	3373	514.5	1335	975.598	0.811188	1627.17
PFF1145c	protein kinase, putative	15576.2	8229.5	3114	785.25	14710.5	8696.25	3392.25	752.5	14518.2	5982.75	2606	661.25	4687.5	5063.22	1.21729	6585.4
PFE0170c	protein kinase, putative	262.5	746.5	488.5	423	278	648	583.5	339.5	326.5	724	590	372	455.75	632.988	0.378863	481.833
PFC0945w	protein kinase, putative	890	275	204	1084	917	312	265	817	1190	272	176	1239	564.5	864.62	0.746073	636.75
PFB0520w	protein kinase, putative	200.5	242.5	1354	694.5	229	479.5	1236.5	771.5	217.5	487.5	1033	721	591	829.082	0.683416	638.917
PFB0150c	protein kinase, putative	363.4	197	316	197.2	472.8	175	331.4	183	451.2	151.2	245.2	189.2	221.2	1956.76	0.504451	272.717
PF14_0320	protein kinase, putative	971.333	505.667	781	1225.67	585.333	591.667	736.333	1099	1108	565.333	568	1169.67	758.667	922.36	0.35835	825.583
PF14_0264	protein kinase, putative	1673.67	284.667	180.667	357.667	1527	294.667	201.333	393.333	1528	264.667	142.667	372.667	326.167	1929.72	1.81979	601.75
PF14_0143	protein kinase, putative	1735.4	1369.8	1432.2	1764.6	2516.6	1424.6	1350	1720	2169.6	848.6	1058.2	1689	1560.6	616.006	0.290683	1589.88
PF13_0166	protein kinase, putative	333	253.5	331	497.5	459.5	276	359.5	513.5	536	249	334.5	514.5	347	153.526	0.314087	388.125
MAL7P1.144	protein kinase, putative	332.5	6776	1432	353.5	328.5	6230.5	1553.5	299	417	7407.5	1281.5	291.5	849.25	2179.84	3.31117	2225.25
MAL13P1.196	protein kinase, putative	170.5	129	737.5	1422	260.5	146.5	689	1431	258.5	130	790.5	1512.5	474.75	3664.55	1.15507	639.792
PFC0755c	protein kinase, predicted	1278.33	674.667	2983	9337.33	1639.33	792.667	2735.67	8916	1363.67	508	2976.67	10226.7	2187.5	2989.87	1.67021	3619.33
PFL0040c	protein kinase, FIKK family	4830.5	2133	1021.5	517.5	4152.5	1925.5	1129	464.5	4307	1551.5	1039.5	417.5	1340.25	1344.96	1.18761	1957.46
PFI0125c	protein kinase, FIKK family	903	1497	898	412.5	713	1619.5	953.5	291.5	1096	1397.5	908.5	424.5	905.75	619.96	0.473554	926.208
PFI0120c	protein kinase, FIKK family	8462	1331	159	129.5	8495.5	1404	197.5	134.5	11614	1700	190	159.5	764.25	3143.37	5.42743	2831.38
PFI0105c	protein kinase, FIKK family	2313.5	2928	2116.5	852.5	2332.5	2871.5	2196	904	2453.5	3837	2056	685.5	2254.75	983.318	0.41241	2128.88
PF14_0733	protein kinase, FIKK family	929	720	393	243	1309	676	370	257	1236	696	352	207	534.5	340.813	0.713238	615.667
PF11_0510	protein kinase, FIKK family	920.5	371.5	560.5	232.5	816	347	640.5	198.5	996	377	591	203.5	468.75	739.715	0.594555	521.208
PF11_0239	protein kinase, FIKK family	1193	629	686.667	354.667	1675.33	558.333	557.667	360.667	1617.33	533.667	709.667	392.667	593.667	1190.07	0.782713	772.389
PF08_0059	protein kinase c inhibitor-like protein, putative	8723	11659	11446	17633	5434	7578	9500	17722	7532	6155	10897	11006	10198.5	15468.9	0.387387	10440.4
PF11_0242	protein kinase	4194.5	2547	2007.25	3002.75	4883.75	2253.5	1924.25	2679.75	5159.75	1769.25	1929.25	2558.5	2552.75	1270.92	0.463578	2909.12
PF11_0220	protein kinase	247	112.333	253.667	3871.33	316.333	132.333	221.333	4212.33	262	131	278.667	4280.67	257.833	4276.02	6.86241	1193.25
PF11_0060	protein kinase	1691.67	418.333	304.667	393.667	2028	455	307.333	284.333	1745.33	307.333	216	464	406	1661.33	1.66	717.972
PF14_0734	protein kianse, FIKK family	770	460	233	170	685	363	261	144	887	436	247	148	312	481.155	0.816646	400.333
PFL2050w	protein geranylgeranyltransferase type II, alpha subunit, putative	774	1292.5	885	563.5	766.5	1205.5	951.5	480	1024.5	1710.5	1121	537	918.25	690.955	0.389181	942.625
PFI0950w	protein disulfide isomerase, putative	463	342.5	614.5	4463	462	301	554	4532	539	404.5	696	5690.5	546.5	5492.76	3.69351	1588.5
PF14_0694	protein disulfide isomerase, putative	1162	468.5	631	1456	1239	541	621.5	1682	1836	430	685	3292	923.5	694.803	0.897523	1170.33
PF11_0352	protein disulfide isomerase related protein	657.5	486	1281.5	3360	575	515.5	1069	3113	762	358.5	1272.5	3375.5	915.5	1642.18	1.28231	1402.17
PF13_0282	proteasome subunit, putative	3923	3639	5851	7928	2431	3477	6075	9204	3433	4592	8379	12056	5221.5	3394.5	0.559325	5915.67
MAL13P1.270	proteasome subunit, putative	1274	2402	3654	5752	1292	2996	5209	5131	1430	3524	5971	7215	3589	2158.37	0.563075	3820.83
PF13_0156	proteasome subunit beta type 7 precursor, putative	2672	3874	8147	11202	2649	4122	7163	10068	2781	2694	6842	12093	5482	3613.99	0.647521	6192.25
PFE0915c	proteasome subunit beta type 1	2504	4398	5824	8706	1713	2546	4413	6850	2305	3625	6696	12134	4405.5	3139.09	0.698886	5142.83
MAL8P1.128	proteasome subunit alpha, putative	3475	3454	6815	7533	1810	2154	3866	7284	3194	2212	4857	11883	3670.5	2816.11	0.810932	4878.08
PF07_0112	proteasome subunit alpha type 5, putative	1672	2684	5721	7868	1579	745	3825	4890	NA	1123	1984	3346	2684	2061.05	0.820154	3221.55
PFF0420c	proteasome subunit alpha type 2, putative	1392	2206	3702	6554	1114	2186	4402	4919	1175	1766	4682	4733	2954	1980.06	0.614328	3235.92
MAL13P1.343	proteasome regulatory subunit, putative	1588	3054	3752	6004	1297	2121	2769	4852	1372	1944	3319	4760	2911.5	1748.55	0.524477	3069.33
PFC0785c	proteasome regulatory protein, putative	1322	1530	2139	1919	1097	1273	2673	1677	1635	1336	2577	1565	1600	616.704	0.316449	1728.58
MAL13P1.190	proteasome regulatory component, putative	2506	3711	6046	7322.5	1970	2809.5	5051	7972.5	1842	3433.5	5553.5	12724	4381	3224.81	0.720196	5078.46
PFI1545c	proteasome precursor, putative	3634	4726	5909	8621	2413	2348	4857	8249	3240	1166	7669	13909	4791.5	3556.45	0.746374	5561.75
PFC0745c	proteasome component C8, putative	2168	3376	4539	7037	1629	1481	2778	6414	2490	1262	4145	11411	3077	2579.71	0.966188	4060.83
MAL8P1.142	proteasome beta-subunit	3473	6216	6206	10909	3038	7230	7603	10987	3157	5555	7870	15320	6723	3918.6	0.543292	7297
PFB0260w	proteasome 26S regulatory subunit, putative	1773	2188	3106	5584.5	1363.5	1817.5	3146.5	5393.5	1720.5	1790.5	3261.5	6798.5	2647	1817.51	0.683106	3161.96
PFI0660c	protease, putative	595.5	736	984.5	1943	569	744.5	930.5	1824.5	623	711	1024.5	2168	837.5	535.106	0.681955	1071.17
PFD0230c	protease, putative	1100.5	234	178.5	2182	936.5	259.5	182.5	1739	1143.5	221	135.5	2862.5	598	747.106	1.53119	931.25
PF13_0289	protease, caspase family	232	264.5	181.5	290.5	244.5	301	202	258.5	267	312.5	208	390.5	261.5	946.164	0.217658	262.708
PFI1240c	prolyl-t-RNA synthase, putative	298	218	1404	2414.5	265	180	1135.5	2751.5	327	220.5	1376.5	2110	731.25	795.565	1.30131	1058.38
PF14_0261	proliferation-associated protein 2g4, putative	8189	9032	8666	4389	8115.5	9348.5	9551	4535	9401.5	11254.5	7478	3613	8427.5	4043.8	0.28264	7797.75
PFL1285c	proliferating cell nuclear antigen, putative	717	641	1787	2547	595	582	1892	2644	1042	769	2282	4360	1414.5	1226.06	0.822834	1654.83
PF13_0328	proliferating cell nuclear antigen	670	347	5725	9658	804	309	4235	7808	NA	310	5587	6446	4235	3129.21	0.816374	3809
PFD0805w	prohibitin-like protein, putative	371	193	1186	833	361	155	411	1140	387	174	1010	889	399	963.269	0.9783	592.5
PF10_0144	prohibitin, putative	186	875	1338	289	203	508	1080	331	NA	305	1109	175	331	12825.1	1.31004	581.727
PF08_0006	prohibitin, putative	624	1526	1739	972	385	1367	2936	686	NA	2536	3239	896	1367	902.906	0.714386	1536.91
PFL2290w	preprocathepsin c precursor, putative	506	178.5	110.5	215.5	459.5	209	149	188.5	348	160	111.5	166	183.5	1576.86	0.719092	233.5
PFI0515w	prenylated protein, putative	1186	1030	1227	835	887	1052	1233	759	1289	1367	1340	908	1119	210.7	0.186899	1092.75
PFL0970w	pre-mRNA splicing factor, putative	1967.5	1627	1399.5	1282.5	1164	1742	1889.5	1422	1769.5	2224	1751	1660	1701	481.073	0.177821	1658.21
PFD0450c	pre-mrna splicing factor, putative	2363	2029	1821	2079	2457	2051.5	2054.5	1748	1945	2492	2093.5	1958.5	2053	1004.77	0.114238	2091
PFD0265w	pre-mRNA splicing factor, putative	4215.6	4655.8	3930.6	3006.8	3315.8	3263.8	4193.2	3021.2	3160.4	3783	4064.6	3469.8	3626.4	1877.77	0.149438	3673.38
PF10_0217	pre-mRNA splicing factor, putative	3661.5	9159	7576	5904.5	4204	8255	6756.5	5411	2732.5	6187	5507.5	4504	5706	2911.87	0.334115	5821.54
PFL1525c	pre-mRNA splicing factor RNA helicase, putative	1473	2224	2246	1809.5	1056	1671	1700.5	1457	1813.5	1559	2030.5	2156	1755	425.978	0.203856	1766.33
PFI1115c	pre-mRNA splicing factor protein, putative	2589	1977	1893	2329	1697	1399	2029	1728	2504	1088	2128	2165	2003	515.351	0.21843	1960.5
PFI0220w	prefoldin subunit, putative	935	1980	1674	2265	634	1668	2854	2900	794	2071	3346	2642	2025.5	1034.53	0.434126	1980.25
MAL7P1.94	prefoldin subunit 3, putative	2424	2735	3072	2976	1780	1848	3771	2774	2217	2470	3990	4625	2754.5	1413.15	0.314189	2890.17
MAL7P1.177	predicted integral membrane protein, conserved in P. falciparum	185	154	529	898	167	151	491	783	152	153	395	998	290	21422.8	1.099	421.333
PFI0940c	PPPDE peptidase family, putative	1938	401	183	268	2096	549	247	210	3437	428	210	270	335.5	11606.8	3.13923	853.083
PFF0610c	PP-loop family protein, putative	741	948	983	1592.5	812	886.5	1003.5	1588	957.5	929	1076	2094.5	970.25	563.742	0.417994	1134.29
PF14_0224	PP1-like protein serine/threonine phosphatase	2083.5	292	154	754.5	1922	428	238.5	619	3077.5	370	183.5	1028.5	523.5	871.801	1.79138	929.25
PFL0480w	porphobilinogen deaminase, putative	289	112.5	111.5	171	255	121	135	154.5	305	112.5	110	260.5	144.75	1399.73	0.529057	178.125
PF14_0112	POM1, putative	313.333	171.667	1856	1774.67	377.333	201.333	2014	1692.33	364.333	182.667	1705.67	1885	1034.83	816.135	0.790056	1044.86
PFF0320c	polypyrimidine tract binding protein, putative	4976	2397.5	1536	1647.5	3243	1666.5	1286	1222	2855	1439.5	1446	1450.5	1591.75	1092.51	0.700253	2097.12
PFB0130w	polyprenyl synthetase, putative	144.5	230	851	763.5	208	231	778.5	644.5	152	176	684.5	631.5	431.25	258.714	0.664803	457.917
PF13_0334	polynucleotide kinase, putative	1022.5	840.5	1246.5	733.5	797	626.5	1202	588	769.5	667.5	1499	817	807	2826.97	0.349901	900.792
PFL1170w	polyadenylate-binding protein, putative	34382.5	27441.5	20906.5	18770	31215.5	23967.5	27556	18115.5	31653	22015.5	30700	19367	25704.5	11120.8	0.221782	25507.5
MAL13P1.303	polyadenylate binding protein, putative	650	652.5	3976.5	6715.5	700	608.5	3888.5	5676.5	823	716	5475	7432.5	2355.75	2345.99	1.14719	3109.54
PFF1240w	poly(A) polymerase PAP, putative	5155	3691.5	1610.5	996	3234	3040	1326	863.5	4627	2833.5	915	1111.5	2222	1329.29	0.684608	2450.29
PF08_0014	plastid 50S ribosomal protein, putative	325	352	2218	4233	559	335	1959	3875	548	332	1871	4122	1215	1332.51	1.29992	1727.42
MAL8P1.110	plastid 50S ribosomal protein L33, putative	567	348	828	486	517	473	689	705	429	326	591	878	542	164.93	0.325438	569.75
PFL0870w	Plasmodium thrombospondin-related apical membrane protein, PTRAMP	1941	376	290	464	2639	481	367	402	3133	426	254	526	445	1348.99	2.28765	941.583
PFL2520w	Plasmodium falciparum, reticulocyte binding-like protein, homolog 3	189	73.6	70.4	81.8	283	84.2	76	82.4	658	89.4	76.6	74.8	82.1	3912.34	2.08738	153.267
PFD1175w	Plasmodium falciparum trophozoite antigen r45-like protein	11922	9576	1668	373.5	5266.5	10621.5	1245	322	7268.5	10677.5	1025	377	3467.25	3912.71	1.35713	5028.54
MAL13P1.176	Plasmodium falciparum reticulocyte binding protein 2, homolog b	1534.2	325.8	178.8	210.2	2152	361.2	182.6	192.8	2216.6	271.4	154.8	306.6	289	1054.31	2.76485	673.917
PFD0740w	Plasmodium falciparum protein kinase, putative	4707.5	2933.5	3851.5	1456	2547	1762.5	2355	1653	3519.5	1142	2701.5	1407	2451	4017.52	0.449987	2503
PF08_0044	Plasmodium falciparum protein kinase 1	8827.5	3590	1722	2678	7347	3552	1882	2450	10903.5	3035.5	2126	2999	3017.25	3819.44	1.00426	4259.38
PFF0615c	Plasmodium falciparum membrane protein pf12 precursor	1350	379	323	5617	1242	493	411	4892	2069	463	379	6811	867.5	2616.05	2.7102	2035.75
MAL7P1.5	Plasmodium falciparum Maurer's Cleft 2 transmembrane domain protein, PfMC-2TM_7.1	402	1087	575	208	434	1272	922	208	NA	9739	5150	531	575	2528.97	5.15206	1866.18
MAL7P1.58	Plasmodium falciparum Maurer's Cleft 2 transmembrane domain protein 7.2, PfMC-2TM_7.2	67	223	192	82	63	158	180	77	91	461	454	NA	158	614.863	0.918672	186.182
PFF0060w	Plasmodium falciparum Maurer's Cleft 2 transmembrane domain protein 6, PfMC-2TM_6	119	2570	1131	203	152	2002	1625	205	194	9999	4268	388	759.5	2184.28	3.75576	1904.67
PFC1080c	Plasmodium falciparum Maurer's Cleft 2 transmembrane domain protein 3, PfMC-2TM_3	151	366	283	146	98	380	428	128	119	855	546	146	217	453.166	1.0477	303.833
PFB0985c	Plasmodium falciparum Maurer's Cleft 2 transmembrane domain protein 2.2, PfMC-2TM_2.2	115	1501	971	139	195	10650	9035	601	115	5082	2453	255	786	2811.69	4.69722	2592.67
PF11_0025	Plasmodium falciparum Maurer's Cleft 2 transmembrane domain protein 11.2	58	78	65	69	72	871	622	100	235	2592	1372	157	128.5	1088.03	6.01052	524.25
PF11_0014	Plasmodium falciparum Maurer's Cleft 2 transmembrane domain protein 11.1, PfMC-2TM_11.1	NA	951	899	157	84	672	776	123	NA	2242	2370	129	724	647.737	1.16586	840.3
PF13_0011	plasmodium falciparum gamete antigen 27/25	31922	13654	13002	10226	23418	9047	6767	8766	33313	7057	11147	15894	12074.5	9936.99	0.765805	15351.1
MAL13P1.63	Plasmodium falciparum asparagine-rich protein	6789	5887.5	7523	5667.5	4991	6868.5	6170	6021.5	6146.5	7028.5	5759.5	5836	6084	2172.22	0.115468	6224.04
PFA0680c	Plasmodium falcioparum maurer's cleft 2 transmembrane domain protein 1.2, PfMC-2TM_1.2	704	768	927	328	333	656	831	339	200	6451	3194	698	701	1395.28	2.57731	1285.75
PF14_0075	plasmepsin, putative	23213.5	13410	7118	4359	16211	12672	7514.5	4560	23420	15164.5	7937	6717.5	10304.5	6830.02	0.646516	11858.1
PF14_0077	plasmepsin 2	3808	10883.5	13340	5656	4793.5	10359	13524.5	6042	5791.5	16240.5	14990.5	3561.5	8200.5	5010.86	0.566488	9082.54
PF14_0076	plasmepsin 1 precursor	18880.5	6171	2310	1068.5	16302.5	4247	2017	971	22161	3701.5	2543.5	1216.5	3122.5	6264.34	2.45779	6799.17
PFB0960c	Plasmdoium falciparum Maurer's Cleft 2 transmembrane domain protein 2.1, PfMC-2TM_2.1	74	213	240	84	79	320	339	85	74	1159	607	110	161.5	947.837	1.97694	282
PFA0065w	Plasmdoium falciparum Maurer's Cleft 2 transmembrane domain protein 1.1, PfMC-2TM_1.1	86	755	316	111	95	937	709	115	97	509	1112	115	215.5	421.824	1.74924	413.083
PFL0685w	PIG-O homolog, putative	153	96	1004.5	2766	235	98.5	883	2609	183.5	90	966	2562	559	1128.62	1.91302	970.542
PF14_0280	phosphotyrosyl phosphatase activator, putative	204	188	695	352	167	150	577	306	NA	160	941	NA	255	678.322	1.0725	374
PF13_0143	phosphoribosylpyrophosphate synthetase	7019.5	7219	8357.5	4515	6283.5	5998.5	7293	5319	6290	7343	8353	6326.5	6673	3259.09	0.170686	6693.12
PFE1030c	phosphomethylpyrimidine kinase, putative	330	200	463	604	522	258	548	488	698	242	579	1188	505	1158.82	0.526197	510
PF10_0169	phosphomannomutase, putative	5442	8051	2108	1206	2947	5868	2084	1183	4873	4824	1861	1659	2527.5	2286.96	0.882139	3508.83
PFI0695c	phospholipid or glycerol acyltransferase, putative	5807.5	3156.5	1502.5	1422.5	5702.5	2712.5	1861	1215.5	5951.5	2793	1975.5	1169	2344	1725.75	0.788933	2939.12
PFB0410c	phospholipase, putative	2081.5	970.5	1053	1327	1742	762	868	1382.5	2131	511	970	1528.5	1190	522.654	0.433499	1277.25
PF10_0379	phospholipase, putative	143.5	169.5	571	642	149	131.5	509	555.5	177	129	591.5	614	343	352.277	0.663077	365.208
PF10_0132	phospholipase C-like, putative	982	1114.33	2016	1740.33	1194	847.333	1992.67	1892.33	1341	963.333	2134	1728.5	1534.75	506.734	0.305902	1495.49
PFD0660w	phosphoglycerate mutase, putative	350	242	653	5616	603	290	760	4475	656	267	894	5573	654.5	1659.54	3.28821	1698.25
PF11_0208	phosphoglycerate mutase, putative	29708	34617	26090	17696	10575	24232	17311	17224	20429	23369	28003	36447	23800.5	13202.2	0.321488	23808.4
PFI1105w	Phosphoglycerate kinase	7391.5	14327	24646	11076	5723.5	14325	28537.5	10762	7379	16179	30111	8715.5	12700.5	8192.09	0.663777	14931.1
PF10_0122	phosphoglucomutase, putative	748	600	1265	867.5	746	627.5	1277.5	679.5	887.5	575	1417.5	1023	807.75	6590.65	0.358922	892.833
MAL13P1.214	phosphoethanolamine N-methyltransferase, putative	18608	9964	50668	45988	13532	11260	50007	40293	14396	9412	43467	53132	29450.5	19377.2	0.624962	30060.6
PFL0300c	phosphoesterase, putative	717	178	120	702	823	230	132	608	816	143	99	1356	419	342.998	0.960239	493.667
PF14_0246	phosphoenolpyruvate carboxylase, putative	2360.5	1684.5	921	3014.5	2195.5	1150.5	907	3083	2589.5	901	1055	3728	1940	1092.54	0.514776	1965.83
PF13_0234	phosphoenolpyruvate carboxykinase	458.5	3086	3493	900.5	435	2320.5	3459	785.5	507.5	3763.5	3479.5	1036.5	1678.5	1209.05	0.834806	1977.08
PFE1510c	phosphoenolpyruvate	329	264.5	1573	4649.5	414.5	229	1407	4094.5	597.5	175.5	2345	3187	1002.25	1293.34	1.60183	1605.5
MAL13P1.335	phosphatidylserine synthase i; putative	1331	4291	1546	1512	1254	3703	2161	1167	1918	5496	2172	846	1732	1304.24	0.833881	2283.08
PFI1370c	phosphatidylserine decarboxylase	2440	2760	2291	4674	3046	2318	1835	3454	3939	2246	2092	7215	2600	1506.23	0.583333	3192.5
PFA0515w	phosphatidylinositol-4-phosphate 5-kinase, putative	3735.33	3711	2594.33	2501	3970	2664.33	2557	2324.33	4216.67	2431	2615.33	2414.67	2604.83	3546.88	0.270345	2977.92
MAL13P1.256	phosphatidylinositol transfer protein, putative	3762.67	5039	2526.33	1548	2927.33	3924.33	2569.67	1740.67	2860.67	2493.33	2458	1714.67	2548	1126.33	0.400068	2797.06
MAL13P1.82	phosphatidylinositol synthase, putative	672	1138	2247	6549	1247	1248	2546	4843	1328	1340	3145	2266	1793.5	1547.97	0.970171	2380.75
PFI0535w	Phosphatidylinositol N-acetylglucosaminyltransferase, putative	211	173	348	1234	278	156	458	841	353	134	535	994	350.5	856.92	1.02942	476.25
PFF0740c	Phosphatidylinositol glycan W, putative	297.5	182	856	1845.5	253	184.5	825.5	1687	279	182	810.5	2655.5	554	971.85	1.46795	838.167
PFE0485w	phosphatidylinositol 4-kinase, putative	1796	2107	1638.33	1992.33	2324	2448.67	2112.67	1756.33	1914.67	2295.67	1876	1227	1953.5	429.063	0.17243	1957.39
PFE0765w	phosphatidylinositol 3-kinase, putative	591.75	622.5	1444.5	2176.5	658.75	634.5	1361.5	1954.5	568	480.75	1259.75	1686	959.25	6958.65	0.628989	1119.92
MAL8P1.58	phosphatidylglycerophosphate synthase	1092	1523	1857	2381	1901	2032	1557.5	1947.5	1688.5	1769	1673	1926.5	1813	784.527	0.174709	1779
PFL0955c	phosphatidylethanolamine-binding protein, putative	102	114	211	136	123	110	167	113	123	119	NA	108	119	5651.58	0.270955	129.636
PFF1420w	phosphatidylcholine-sterol acyltransferase precursor, putative	376.5	112.5	84.5	101.5	368	113.5	105.5	99	433	98.5	88.5	96.5	103.5	14312.5	1.28891	173.125
PF10_0316	phosphatidyl inositol glycan, class A, putative	203.5	136.5	741	1289	222	119.5	838	1164.5	265	125	967	1519.5	503	904.309	1.02448	632.542
PFE0455w	phosphatase 1 regulatory subunit, putative	195	119	157	212	177	141	177	192	156	NA	167	189	177	30.3164	0.150911	171.091
PF10_0179	PHF5-like protein, putative	2155	1858.67	1857.33	895.667	1937	1584.33	1865.67	811	2747	1565	1728.67	896.667	1793	826.169	0.315996	1658.5
PFF0180w	phenylalanyl-tRNA synthetase, putative	162	156	675	620.5	178	151	737.5	564	273.5	166	687	518.5	396	1169.35	0.6181	407.417
PFA0480w	phenylalanyl-tRNA synthetase beta chain, putative	5899.5	4374	4323	2769.5	3982	4322.5	3389.5	2353	4902	4227	3488	3585	4104.5	1079.56	0.230469	3967.92
PFL1540c	phenylalanyl-tRNA synthetase alpha chain, putative	165.5	324.5	731.5	784	156.5	334.5	729.5	738.5	140.5	238	538.5	860.5	436.5	252.369	0.638952	478.5
PF11_0051	phenylalanine -- tRNA ligase, putative	1626.5	2677.5	2494	2234	1772	2054.5	2452.5	2179	2353	2654.5	2724	2376	2364.5	1149.58	0.147008	2299.79
PF11_0053	PfSNF2L	3200.33	3822.67	2784.33	3929.33	3957.33	3240.33	2671.33	3747	3440.33	2943.67	2717	2784.33	3220.33	975.482	0.154338	3269.83
MAL13P1.231	Pfsec61	8280.5	14541.5	7423	10831	5208	9173	7571	11887	9610	14393	9555	20206	9582.5	7147.04	0.423964	10723.2
PF08_0036	Pfsec23	7060.5	3091.5	1854	4237	5114	2201	2448	4242	7713	2551.5	2830.5	5239	3664.25	2187.55	0.524026	4048.5
PFF1035w	Pfs77 protein	427	174.5	108.5	112.5	592	198.5	139	123.5	557.5	135.5	105	109.5	137.25	1525.16	1.33338	231.917
PFF0620c	Pfs45-48 related protein, putative	1105	1865	1551	1214	1032	1264	1104	1055	1882	1004	1277	880	1159.5	673.804	0.283815	1269.42
PFD0240c	pfs45-48 related protein, putative	993.5	547	437	5580.5	1157	534.5	494	4332	1434	371.5	492	6318.5	770.25	1726.38	2.84183	1890.96
PFB0400w	Pfs45-48 related protein, putative	75.5	81.5	99.5	95	100	94	128	87.5	106	89.5	97	NA	95	16.9132	0.145198	95.7727
PF13_0348	PfRhop148,Rhoptry protein	900	1024.5	2685	2341.5	926.5	972	2624	1874.5	1088	744.5	2747	1770	1429	756.443	0.551745	1641.46
PFI0155c	PfRab7, GTPase	1365	4052	7163	9479	1008	3451	6481	9232	1161	5349	6720	13311	5915	3405.39	0.640265	5731
PF11_0461	PfRab6, GTPase	2397	2820	2282	7564	2216	2489	2315	7128	2763	3470	2729	9532	2746	2589.15	0.92992	3975.42
PFE0690c	PfRab1a	469	533	4699	4876	725	617	5150	5796	775	888	6556	7720	2793.5	2258.19	1.00019	3233.67
PF08_0110	PfRab18, GTPase	7347	9128	7688	8484	6391	8429	6779	11998	8326	11539	9384	10556	8456.5	2449.85	0.21076	8837.42
PFL0585w	PfpUB Plasmodium falciparum polyubiquitin	44736	40102.5	37052	43111	36518.5	43986.5	46522	51930	41843	54339.5	44757.5	45389.5	44361.2	21977.5	0.118435	44190.7
PFC0205c	PfGLP-1, 1-cys-glutaredoxin-like protein-1	172	263	1690	548	184	250	1044	766	148	305	1728	603	426.5	883.117	1.3321	641.75
PF11_0225	PfGCN20	2797	4123.5	4105.5	2076.5	2804.5	3004	3215.5	1953.5	3052	2667.5	2755	1745.5	2800.75	1442.31	0.265111	2858.33
PFL2405c	PFG377 protein	128	NA	107	92	181	119	126	111	161	NA	NA	85	119	2123.03	0.260063	123.333
PF10_0385	PfEMP-1, truncated, putative	121	108	63	74	119	123	69	69	103	143	66	57	88.5	1220.83	0.334206	92.9167
PFC0005w	PfEMP1	403.25	180.75	67	75	459	226.25	88.5	73.75	181.5	96	62.25	64.5	92.25	3823.33	1.47902	164.812
PFC0975c	PFCYP19, cyclophilin, peptidyl-prolyl cis-trans isomerase	35166	30621	47781	18977	21124	32148	47182	23654	33553	49061	55114	34231	33892	19479.3	0.34637	35717.7
PFA0330w	pfAARP2 protein	3496.67	2980.33	2637	1159.33	2618.67	2613	3055.33	1271.67	3450.67	3215.67	3372	1227.33	2808.67	801.387	0.314444	2591.47
PF10_0025	PF70 protein	32396	4415	1055.5	795.5	29600	3869.5	1033.5	904.5	33951.5	4324.5	1087.5	769	2478.5	10497.3	5.5081	9516.83
PFD0215c	pf52 protein	520	549.5	806.5	327	555.5	474	608	287.5	391	474.5	744.5	282	497.25	196.35	0.336023	501.667
PF11_0318	PF16 protein, putative	NA	113	143	188	105	116	194	147	138	127	180	NA	140.5	36.4776	0.229051	145.1
MAL13P1.185	Pf protein kinase 6	126	525	891	330	139	529	1471	360	104	657	1602	271	442.5	590.286	1.1361	583.75
PFB0815w	Pf Calcium-dependent protein kinase 1	3316	675.5	429	3223.5	3229	776	464	2826	3046	746	393.5	3942	1801	1317.63	0.793185	1922.21
PF10_0374	Pf 11-1 protein	1571.38	376.222	236.667	171.889	1049.56	482.111	268	175.667	684.556	467.6	232.714	161.286	322.111	575.182	1.33088	489.803
PF11_0226	petidase, M16 family	165	124	119	104	222	125	130	119	205	119	113	NA	124	1281.47	0.317508	140.455
PFD0355c	Peptidyl-tRNA hydrolase PTH2, putative	3076	2707	1747	861	2044	1619	1309	834	1619	1645	1712	1037	1632	15976.7	0.416715	1684.17
MAL13P1.68	peptidyl-prolyl cis-trans isomerase, putative	217	207	554	341	214	176	507	313	226	172	498	368	269.5	158.151	0.512823	316.083
PF08_0121	peptidyl-prolyl cis-trans isomerase precursor	5791	2337	1765	1671	3072	2036	2212	1494	3995	2832	1777	2083	2147.5	1172.23	0.573234	2588.75
PF11_0164	peptidyl-prolyl cis-trans isomerase	4271	7398	5664	25292	4498	7356	6462	24472	5842	8142	7488	49277	7377	10966.3	1.83342	13013.5
PFI1575c	peptide release factor, putative	237.5	137.5	530	826.5	219	111	422.5	604.5	225.5	91	498	1255	330	376.304	1.04519	429.833
MAL7P1.20	peptide chain release factor, putative	652	890	1923	2388	483	807	2686	3099	786	895	2760	4303	1409	1107.52	0.875351	1806
PFB0550w	peptide chain release factor subunit 1, putative	5541	5728	4490.5	2603	3787	4237.5	5247.5	2490	5237	5035	5552.5	3292.5	4762.75	1782.77	0.242833	4436.79
PFC0950c	peptidase, putative	347	633.5	1937	2249	293	411	1647	1725	338.5	397.5	1722	2742.5	1140.25	781.468	0.777723	1203.58
PF14_0517	peptidase, putative	6845	12733.5	14746	5357.5	5997	10908	15258.5	4910	6958	10610	14628	6321.5	8784	4914.42	0.453592	9606.08
PF13_0312	peptidase, putative	588	314	898	3231	596	372	820	3363	1177	177	1217	2743	859	1377.92	1.34013	1291.33
PF13_0241	peptidase, putative	568	853	2860	2501	455	855	1529	2376	552.5	656	2091	3419.5	1192	952.996	0.876822	1559.67
MAL13P1.19	peptidase, putative	454.846	289.692	3127.08	3904.69	502.308	284.462	2973.46	3766.23	477.462	227.692	2767.15	4077.08	1634.73	1354.01	1.00544	1904.35
PFD0440w	peptidase, M22 family, putative	131.5	91	684	602.5	112	94.5	606.5	614	113.5	101	750.5	962.5	367	399.532	0.886502	405.292
MAL8P1.113	Peptidase family C50, putative	230.778	183	1215.78	679.444	263.222	213.333	1340.89	750.667	359.556	195.444	1331.22	796.333	519.5	1162.56	0.882912	629.972
PFD0185c	peptidase	3722	1607	398.5	2055	3591.5	1071.5	368.5	1658.5	6195.5	918	475.5	2394.5	1632.75	1420.96	1.06236	2038
PF11_0203	peptidase	431	684	996	715.5	389.5	457	948.5	672.5	440	426	1110	606	639.25	1447.37	0.387561	656.333
PF08_0108	pepsinogen, putative	2040.5	442	156.5	164.5	1920	369	161.5	144	3515	395.5	195.5	175	282.25	1597.33	3.85952	806.583
MAL7P1.118	PelOta protein homologue, putative	731.5	552	403	836.5	552	493	461	610.5	608	387.5	526	695	552	172.868	0.242671	571.333
PF13_0013	PBS lyase HEAT-like repeat domain protein	3185	2640	2277.5	1336.5	2435.5	2026	1961	1503	2053	3393	2482	1224.5	2165.25	1110.47	0.311963	2209.75
MAL13P1.285	Patatin-like phospholipase, putative	604	317.333	1192.33	4035.33	562.667	348	1100.33	3873.67	643.667	273.667	1076	4872.33	859.833	3156.36	1.93488	1574.94
PFF0370w	para-hydroxybenzoate--polyprenyltransferase (4- hydroxybenzoate octaprenyltransferase), putative	427.5	361	874	616.5	350	248	706.5	683	416.5	237.5	1005	521.5	474.5	239.732	0.514218	537.25
PFI1100w	para-aminobenzoic acid synthetase	151	101	533	242	151.5	119.5	626	215.5	156.5	124	709	177	166.75	4195.18	1.29669	275.5
PFI0135c	papain family cysteine protease, putative	204	112.5	1565	2907	218.5	118.5	1803	2984.5	257	99.5	1882.5	4119	911	1866.4	1.54168	1355.92
MAL7P1.114	P36-like protein homologue, putative	519	1093	2388	4248	492	960	3103	3566	708	1296	3271	5549	1842	1526.93	0.907995	2266.08
PFA0675w	P. falciparum RESA-like protein with DnaJ domain	179.667	248.333	262.333	219.333	357.667	345	232	222.333	261.333	240.5	178.667	150	236.25	909.588	0.262094	241.431
MAL13P1.279	P. falciparum Protein Kinase 5	360	202	787	1103	280	144	NA	1047	254	124	840	1046	360	564.567	1.11161	562.455
PFF1370w	P. falciparum PK4 protein kinase	4067.2	4192.2	3645.6	4678.6	3781.2	3385.6	3509.2	4542.8	4218	3056	3914.6	4359.4	3990.9	1960.69	0.122483	3945.87
MAL13P1.148	P. falciparum myosin	1040.25	3929.5	3110.5	3344	1359.5	2537.75	2685.75	2846.25	1469.5	2619.25	3401.25	4227.5	2766	937.158	0.362153	2714.25
PFL2090c	P. falciparum homologue of yeast snf7	694	228	636	1349	573	273	506	1425	388	286	453	1222	539.5	665.92	0.790531	669.417
PF13_0174	P. falciparum homologue of human mbp-1 interacting protein-2a; putative	1028	830	1026	1625	646	690	1007	1641	913	679	942	963	952.5	306.642	0.342203	999.167
PFL2325c	P. falciparum homologue of Drosophila nmda1 protein, putative	14663	16758	13186	10886	12869	13194	15943	15025	NA	19477	21226	14533	14663	7778.06	0.205101	15250.9
PF08_0031	oxoglutarate/malate translocator protein, putative	280	668	1120	1623	262	626	1431	1270	310	679	1568	1749	899.5	502.701	0.620147	965.5
PFF1265w	oxidoreductase, short-chain dehydrogenase family, putative	488	571	905	691	454	591.5	1108	712.5	425	702	1074.5	1148	696.5	255.36	0.372575	739.208
PF13_0144	oxidoreductase, putative	204	192	151	129	252	182	195	158	298	200	154	121	187	507.461	0.270082	186.333
MAL8P1.46	outer arm dynein light chain 2	NA	141	129	102	251	107	118	98	322	95	88	NA	112.5	1373.36	0.693719	145.1
PFE1173c	outer arm dynein lc3, putative	398	185	581	423	196	168	357	422	358	118	432	643	378	154.974	0.434119	356.75
PFI1135c	OTU-like cysteine protease, putative	371	283	395	161	286	327	411	170	330	230	304	179	295	1316.01	0.293262	287.25
PF10_0308	OTU-like cysteine protease, putative	555	362	422	656.5	610.5	313.5	372.5	659.5	567	246	373.5	884	488.5	333.285	0.377341	501.833
MAL7P1.26	O-sialoglycoprotein endopeptidase, putative	1347	1170	943	434	1237	1341	1199	446	1347	1774	1171	369	1185	396.011	0.367692	1064.83
PF10_0225	orotidine-monophosphate-decarboxylase, putative	2460	2844	2231	682	2190	1871	2121	1135	2306	867	1828	909	1996	2612.1	0.356918	1787
PFE0630c	orotate phosphoribosyltransferase, putative	770	3155	2794	1052	826	3119	2857	745	646	1327	3680	538	1189.5	1117.96	1.01533	1792.42
PFF0435w	ornithine aminotransferase	3906.5	40404.5	39031	26170.5	3601	34237.5	42628.5	26243.5	4369	51439	48586	33965.5	34101.5	19091.8	0.503978	29548.5
MAL7P1.21	origin recognition complex subunit, putative	447.5	245	1255.5	3384.5	611	264	1506	3087	557.5	228.5	1528	3470	933.25	1017.35	1.34573	1382.04
PFL0150w	origin recognition complex 1 protein	404	235.5	1555.5	2368	508	240.5	1299	1867.5	459	171	1265	1737.5	886.5	1551.78	0.858651	1009.21
PFF0690c	organic anion transporter	2786	7469.5	5916.5	9921	2437	5329	4389	8067	2291.5	6997.5	6460	8214.5	6188.25	2783.27	0.400302	5856.54
PFI1625c	organelle processing peptidase, putative	724.5	1289	2187.5	1737.5	785	945.5	2254	1804.5	1038	1465	2879.5	2121	1601.25	726.609	0.42239	1602.58
ORF79	ORF79	57	65	300	92	72	107	194	156	NA	62	NA	NA	92	2384.32	0.882358	122.778
ORF78	ORF78	80	56	113	149	83	61	83	87	NA	NA	NA	70	83	172.488	0.344136	86.8889
ORF470	ORF470	302.5	282.5	892	2451	270.5	257	938.5	1964	268	260.5	816.5	2462	559.5	939.066	1.55547	930.417
PF11_0173	oligosacharyl transferase STT3 subunit, putative	299.5	520.5	1025	1411	313	390	1216.5	1276.5	459	476.5	1574.5	983.5	752	403.816	0.621514	828.792
PF13_0048	NUDIX hydrolase, putative	2631.5	4732.5	3105	3404.5	2023	3725.5	3105	2770.5	2387	2950.5	2961.5	3172	3033.25	1484.03	0.226403	3080.71
PF13_0159	nucleotidyltransferase, putative	1029	1027	1070	406	1005	827	1041	407	1204	725	1255	370	1016	1333.9	0.311143	863.833
PFI0525w	nucleotide binding protein, putative	589	866	1506.5	1633	435	646.5	1165	1210.5	336.5	853.5	1303.5	1795	1015.5	17522.1	0.472825	1028.33
PFL0185c	nucleosome assembly protein 1, putative	20752	11320.5	16237	11945.5	18443	10323.5	14066.5	12459	23040	9045.5	14308	14077	14071.8	6177.55	0.30199	14668.1
PFI0930c	Nucleosome assembly protein	21942	10331	17393	17143	19441	10434	14080	13874	21518	9442	15115	12435	14597.5	8306.79	0.293662	15262.3
MAL8P1.32	nucleoside transporter, putative	900.5	3317.5	7668.5	3641	547.5	1903.5	7173	3709.5	925.5	3334.5	8459.5	4773	3487.75	2565.76	0.774577	3862.79
PF13_0252	nucleoside transporter 1	11872.5	22414.5	30203.5	14456	11378.5	24955.5	31482	12202	14861.5	38291.5	33955	12716.5	18638	12778.6	0.531053	21565.8
PFA0160c	nucleoside transporter	2415	6718.5	6334.5	4395	1574	3548.5	6994.5	5013	1460.5	6510	7900	3602	4704	2763.02	0.469862	4705.46
PF13_0352	nucleoside transporter	2399	1586	1152.5	328.5	1491.5	1090.5	988.5	269	2902.5	1202	1283	306	1177.25	733.321	0.679142	1249.92
PFF0275c	nucleoside diphosphate kinase, putative	242	97	110	86	260	139	109	78	192	NA	NA	84	109.5	7855.31	0.617248	139.7
PF13_0349	nucleoside diphosphate kinase b; putative	414	231	1357	2380	317	312	3432	1878	NA	249	3620	2131	1357	7260.38	0.95304	1483.73
MAL13P1.248	nucleoside diphospahte hydrolase	527	251	261	1296	592	262	286	1093	611	142	278	1492	406.5	877.594	1.1226	590.917
PFI1510w	Nucleolar protein Nop52, putative	12511	18276	8980	2562.5	10859.5	14849	7754	2108.5	14885.5	13130	7888.5	2126	9919.75	6018.77	0.54497	9660.88
PF10_0085	nucleolar protein NOP5, putative	6667	7036	5052	1632	7506	7330	5152	1304	7443	7313	5525.5	1540.5	6096.25	2818.24	0.402423	5291.75
PFF0625w	nucleolar GTP-binding protein 1, putative	3949.5	4797	2915	1781.5	3697	3358.5	3449.5	1146	4804	3114.5	3019	1755.5	3236.5	1228.32	0.353847	3148.92
PF11_0083	nucleic acid binding factor, putative	313.5	207	323	2101	435.5	204.5	343	1883.5	351.5	153.5	313.5	1539	333	5929.34	2.14456	680.708
PF14_0122	nuclear transport factor 2, putative	9108	7621	11481	15072	8569	7119	11292	11409	9754	6802	11932	15443	10523	5065.83	0.270927	10466.8
PF14_0305	nuclear mRNA export factor, TAP homolog, putative	236.5	235.5	308	523	296.5	192.5	355.5	473.5	358.5	167.5	447.5	571.5	331.75	16902.9	0.398743	347.167
PF13_0204	nuclear movement protein, putative	2466.5	3263	3849	1286	2021	3328.5	3995	1129.5	2532.5	4773.5	3805.5	1332	2897.75	2665.59	0.415582	2815.17
PFC0135c	nuclear export receptor, crm1 homolog	3994	3819.5	4194.5	4994.5	2569	2684.5	3920	5875.5	4812	2621	4874.5	7932	4094.25	1449.69	0.372705	4357.58
PFD0750w	nuclear cap-binding protein, putative	2322	1919	1825	1627	2775	2359	1166	1736	2616	NA	1223	1267	1825	989.916	0.308598	1894.09
PFE1090w	nuceotide binding protein, putative	619.5	496	494.5	671	434.5	620	490.5	661.5	438.5	701.5	343	626	557.75	624.411	0.204916	549.708
PFA0465c	N-terminal acetyltransferase, putative	2661	5093	3361	3181	1779	4083	2592	2504	638	3984	3398	2745	2963	4746.7	0.38756	3001.58
PFA0245w	novel putative transporter, PfNPT	461.5	202	1415.5	3178.5	609	189.5	1589.5	3010	758.5	161.5	2249	2914	1087	986.772	1.07987	1394.88
PF10_0062	NOT protein, putative	447	320	262	268	404	300	286	247	481	350	308	271	304	95.5981	0.25209	328.667
PFD0110w	normocyte-binding protein 1, pseudogene	1769.4	218.2	119.8	107.2	2721.8	286.4	175.8	113	2757.4	193.2	139.6	141	184.5	1140.55	5.67246	728.567
PFL0590c	non-SERCA-type Ca2+ -transporting P-ATPase	3990	6120	3580	2171.5	3312	4236.5	4684	1984	4381.5	5193	5433	2765	4113.25	2082.31	0.312902	3987.54
PFD0745c	nonclathrin coat protein zeta2-cop-related protein, putative	2826	1939	1696	3761	2458	2205	1521	2539	1626	1570	1937	2000	1969.5	969.752	0.329062	2173.17
PF14_0127	N-myristoyltransferase	5796	1716.5	1353.5	2687	3884	1290	1200.5	2459	6792.5	1208	1296	2061	1888.75	1625.12	1.00177	2645.33
PF07_0121	NMD3 protein, putative	1957	2343	2350	655.5	2781	3083	1928	591.5	2867.5	2571.5	2032	458.5	2187.5	896.185	0.419564	1968.21
MAL13P1.275	NLI interacting factor-like phosphatase, putative	5022	4696	3955	2013.5	4583.5	2677.5	2616.5	2285	4529	3728.5	3649.5	2861.5	3689	1686.79	0.280525	3551.46
PFL1370w	NIMA-related protein kinase, Pfnek-1	389	230.5	2130	3387	685	265.5	1870.5	3004.5	542	210.5	1665	2638.5	1175	1010.18	1.00097	1418.17
PFI1835c	Nifu-like protein, putative	339	245	790	334	421	253	767	267	473	209	628	242	336.5	207.091	0.617564	414
PFI1050c	Nifu-like protein, putative	101	89	260	252	116	93	380	273	98	103	352	253	184	1112.62	0.591529	197.5
PF14_0518	nifU protein, putative	5163	3088	1525	1487	3733	2393	1699	1329	6472	3592	1953	1889	2173	1658	0.747766	2860.25
PFE0795c	nif-like protein, putative	882	1431	2583	4912	668	1313	3705	4713	1217	1372	3933	5199	2007	1498.54	0.858373	2660.67
PFI0835c	N-glycosylase/DNA lyase, putative	753	993	1156.5	1015.5	587	816.5	1425	1092.5	789	543.5	1192.5	744	904.75	1227.59	0.292128	925.667
PFC0140c	N-ethylmaleimide-sensitive fusion protein, putative	1039	900	878	1962.5	760	522	810	1856.5	1201.5	507	916.5	2613.5	908.25	688.995	0.710472	1163.88
PFF1050w	nascent polypeptide associated complex alpha chain, putative	21914	27239	22188	6563	16233	26495	25722	7864	20236	25033	22000	6145	21957	10859.3	0.359767	18969.3
PF14_0164	NADP-specific glutamate dehydrogenase	6204	1553	947.5	1025	8531	1567.5	1408	995.5	9000	1620	1256	759	1480.5	2650.77	2.09211	2905.54
PFI1140w	NADPH-cytochrome p450 reductase	1156	1720.5	1408	353	713.5	1187.5	1336	259	1284.5	1089	1487	244.5	1171.75	565.324	0.43056	1019.88
PF13_0353	NADH-cytochrome b5 reductase, putative	363	185	843	1774	337.5	209.5	730.5	1758.5	298.5	189.5	925	2074.5	546.75	737.709	1.26589	807.375
PFI0735c	NADH dehydrogenase, putative	472	224	718	1818.5	509	232.5	734	1736	584	220.5	772	2596.5	651	628.734	1.16205	884.75
PF14_0334	NAD(P)H-dependent glutamate synthase, putative	543.4	205.6	219	1017.2	806.4	264	254.8	825.8	725.8	212.2	250.6	1014	403.7	638.483	0.818667	528.233
PFI1310w	NAD synthase, putative	433	1336	1778.5	1721.5	554	1433	2529	1715	633.5	1895	2665.5	2016.5	1718.25	4522.71	0.422107	1559.21
PF10_0036	N-acetyltransferase, putative	1079	1872	1120	758	858	2009	1275	646	1517	2532	1585	1110	1197.5	4371.28	0.468518	1363.42
PFF1190c	N-acetylglucosaminyl- phosphatidylinositol de-n-acetylase, putative	433	158	1065	1906	275	164	954	2076	275	146	962	3929	693.5	2128.48	1.63056	1028.58
PFC0935c	N-acetylglucosamine-1-phosphate transferase, putative	119	155	514.5	332	128	142.5	581	346.5	118.5	175.5	662	419.5	253.75	405.399	0.778593	307.833
PFF0915w	N-acetylglucosamine transferase	266	157.5	894	3540.5	384	213	959	3359.5	379	189	752.5	3513	568.25	2071.66	2.43931	1217.25
PF11_0311	N-acetyl glucosamine phosphate mutase, putative	553.5	538	1617	941	544	437.5	1270	903.5	560	458.5	1259.5	999	731.75	434.639	0.529433	840.125
MAL13P1.206	Na+ -dependent Pi transporter, sodium-dependent phosphate transporter	20022.5	16711	8050	8723.5	11347	13415	6668.5	7385	16515.5	12255	7525	7171	10035.2	5066.74	0.448897	11315.8
PF13_0109	N2,N2-dimethylguanosine tRNA methyltransferase, putative	5337.5	4188	3254.5	987.5	3359.5	3580.5	2705	772.5	3694	3653	2476.5	1374.5	3307	1460.72	0.410766	2948.58
PFF0675c	myosin-like protein, putative	1783.75	282.75	212.5	378.75	2369.75	317.5	258.5	287	2840.25	231.25	224.75	426.5	302.25	982.14	3.14946	801.104
PF11_0416	myosin heavy chain subunit, putative	223	132	156.5	174.5	275	134	176	167.5	257.5	119.5	151	140.5	162	49.2145	0.310781	175.583
PFL1435c	myosin d	812	208.75	116	309.5	1204.5	224.25	185.75	227	1025.75	206	117.75	386.25	225.625	555.137	1.66587	418.625
PFL2225w	myosin A tail domain interacting protein MTIP, putative	2148	1029	549	1192	4777	828	719	1060	8158	1125	619	961	1044.5	1812.38	2.17839	1930.42
PF13_0233	myosin a	10144.5	1284.5	848.5	570.5	9930	929	835	559	12673.5	772	829.5	605	841.75	4424.48	5.49273	3331.75
PFE0585c	myo-inositol 1-phosphate synthase, putative	3451	9645.5	6179	9629.5	3899	6657.5	5932.5	8729.5	4701	8103	8245	10835	7380.25	3758.92	0.325474	7167.29
PFF0350w	MYND finger protein, putative	191.5	148	211.5	233.5	206	143	210	181	181.5	121	151	181.5	181.5	739.938	0.184113	179.958
PFF0105w	MYND finger domain protein	1850	2518	2747	735	1146	2067	2412	889	1694	2214	2916	1263	1958.5	1445.03	0.374217	1870.92
PF10_0327	Myb2 protein	3773	3625.5	3038.5	3070	2884.5	2312.5	2961	2616	3898	2729.5	3224	4506	3054.25	1404.95	0.203461	3219.88
PF13_0088	Myb1 protein	857	1320	2014	1700.5	1545.5	1410.5	1962	1531.5	1368.5	1429	1637.5	1196	1480.25	319.278	0.214441	1497.67
PF11_0293	multiprotein bridging factor type 1, putative	1905	2125	1187	397	838	2250	1515	946	811	2758	853	1454	1320.5	787.324	0.539276	1419.92
PF14_0455	multidrug resistance protein 2 (heavy metal transport family)	554	2555	4511	2326.5	632.5	2950	5521.5	1886	416	2866	5884.5	1691	2440.75	2147.67	0.755254	2649.5
PFE1150w	multidrug resistance protein	14141.3	10236.3	7007.67	3203	12447.7	8343.67	7618.33	2935.67	20255	7223.67	9113.33	3068	7981	5293.03	0.633385	8799.47
PFB0760w	MtN3-like protein, putative	3986.5	2475.5	1125	1536.5	2183.5	1853	1124	1869.5	3776.5	1792	1471.5	2758.5	1861.25	1136.28	0.505275	2162.67
MAL13P1.175	msp7-like protein fragment	333	231	120	600	392	196	134	975	412	267	109	1207	300	645.354	1.16588	414.667
PF13_0196	MSP7-like protein	288.5	195.5	153	338	276.5	171.5	148.5	311	874.5	185.5	141.5	439.5	236	193.834	0.867914	293.625
PF13_0193	MSP7-like protein	1586	213.5	205.5	2866	563.5	266.5	184.5	3003	401.5	167	196	3825	334	1118.95	4.03489	1123.17
MAL13P1.174	MSP7-like protein	174	133	132	3228	323	137	270	2491	295	127	326	1490	282.5	913.973	3.75465	760.5
MAL13P1.173	MSP7-like protein	78	65	76	146	85	66	NA	162	79	NA	NA	165	79	666.395	0.534018	102.444
PFI1600w	mRNA processing protein, putative	2690.5	2379	2485	1982	3047.5	2279.5	2084	1918.5	3163	2149.5	1951	1926	2214.5	3133.11	0.195287	2337.96
PFA0450c	mRNA cleavage factor-like protein, putative	426	1109	1636	2118	448	937	1937	1703	625	1220	2528	2271	1428	831.298	0.507067	1413.17
PF14_0144	mRNA capping enzyme, putative	4887	2690.5	1638.5	1380	3148.5	2487	1420.5	1297	3543	2202	1336	1257.5	1920.25	1541.26	0.592228	2273.96
PFC0980c	mRNA capping enzyme	1509.5	1670	1389	1270.5	1356.5	1182	1367.5	1165.5	869	608.5	1465.5	840.5	1313.5	333.943	0.236713	1224.5
PF07_0123	mRNA (N6-adenosine)-methyltransferase, putative	1051.5	1663.5	1424	637.5	1115.5	1455.5	1597.5	638.5	841	1542	1181.5	658.5	1148.5	361.662	0.338163	1150.54
PFI0895c	Mov34 domain-containing protein	6672	4499	3895	2026	4403	4301	4576	2424	5260	6376	4475	3041	4439	2347.55	0.314539	4329
PF10_0306	MORN repeat containing protein	967.5	320	154.5	1016	1219.5	341.5	203.5	953.5	964	170	114	1257.5	647.5	375.029	0.703792	640.125
PFB0465c	monocarboxylate transporter, putative	160	257	895.5	1298.5	181	197	923.5	1277	209	190	1135	1412	576.25	704.218	0.903393	677.958
PFI1295c	monocarboxylase transporter	725.5	665	618	3780.5	796.5	549.5	464	4118	1122.5	671.5	509	3515	698.5	1181.03	2.04545	1461.25
MAL13P1.232	mog1 homolog, putative	383	433	762	227	513	410	841	261	NA	693	826	162	433	429.826	0.56607	501
MAL7P1.151	modification methylase-like protein, putative	1252	1214	1117.5	947	1096.5	1223.5	1191	766	1559	1379.5	1285.5	876.5	1202.5	448.291	0.181903	1159
MAL13P1.289	mitotic control protein dis3 homologue, putative	1159.5	1153.5	970.5	879.5	856.5	896.5	960	808.5	932.5	805	1288.5	636.5	914.5	413.534	0.196824	945.583
PF11_0147	mitogen-activated protein kinase 2,	194	128.5	169	99	230.5	131	185.5	94	226	137.5	184	95	153.25	834.253	0.318791	156.167
PF14_0294	mitogen-activated protein kinase 1, PfMAP1	435	654	1699.5	1531.5	429	439	1183	1304.5	459.5	403	1236	1139	896.5	7742.3	0.542593	909.417
MAL7P1.93	mitochondrial ribosomal protein S8, putative	1403	1866	2549	3040	1685	1948	3510	2440	1990	1897	3417	4409	2215	14146.1	0.408342	2512.83
PF14_0451	mitochondrial ribosomal protein S14 precursor, putative	204	245	827	584	187	258	1032	565	217	285	1048	816	425	575.145	0.787092	522.333
PFE1155c	mitochondrial processing peptidase alpha subunit, putative	701	1473	1876.5	1562	494	890	1667.5	1576	764	711.5	1897	1148	1310.5	627.177	0.383133	1230.04
PFL0110c	mitochondrial phosphate carrier protein, PfmpC	383	267	710	1966	430	264	505	2491	470	239	555	2340	487.5	918.12	1.7455	885
PF13_0300	mitochondrial inner membrane translocase, putative	997	3508	3318	886	755	2525	3338	873	892	1251	3409	830	1124	1206.45	1.07699	1881.83
PFF0825c	mitochondrial import receptor subunit tom40	1807.5	4110.5	4230	834	1357.5	2766	3121	720	1816	2536	3450	1136.5	2176	1384.5	0.565053	2323.75
PF13_0358	mitochondrial import inner membrane translocase, putative	1008	3936	3476	1174	871	3988	4341	1276	1260	4053	4516	1195	2376	1588.35	0.651662	2591.17
PF11_0265	mitochondrial import inner membrane translocase, putative	2026.5	5854	6228	839.5	3194	5411.5	5560.5	900	3090	3446	5345.5	1124.5	3320	2206.28	0.616745	3585
PFL2065c	mitochondrial import inner membrane translocase subunit, putative	558	1389	2120	959	398	1084	1752	889	493	1150	1823	1134	1109	673.853	0.491636	1145.75
PFF1330c	mitochondrial import inner membrane translocase subunit, putative	649	1374	1411	1335	610	1005	1996	1379	786	1609	2188	1437	1376.5	3506.01	0.357309	1314.92
PF14_0328	mitochondrial import inner membrane translocase subunit tim17, putative	631	2811	3195	1222	766	2637	5036	1217	622	3048	4306	625	1929.5	1327.97	0.799186	2176.33
PFL2000w	mitochondrial carrier protein, putative	82	163	507	805	99	170	771	726	98	161	854	698	338.5	484.99	0.956914	427.833
PFI0255c	mitochondrial carrier protein, putative	2296.5	2407	1424	720	1912.5	1653.5	1547	662	2774.5	1932.5	1678.5	885	1666	662.53	0.400299	1657.75
PFA0415c	mitochondrial carrier protein, putative	507	588	557	425	751	416	585	409	940	195	688	356	532	316.903	0.371835	534.75
PF13_0359	mitochondrial carrier protein, putative	275.5	500.5	1325.5	2153	356	316.5	1079.5	1825.5	432.5	343	1336.5	1353.5	790	586.871	0.830074	941.458
PF11_0485	mitochondrial ATP-synthase, delta subunit putative	311	163	567	1114	318	208	545	803	NA	157	617	988	545	290.434	0.609876	526.455
MAL7P1.75	mitochondrial ATP synthase F1, epsilon subunit, putative	405	268	2713	1509	421	281	2137	1442	379	223	NA	1648	421	2461.96	2.10001	1038.73
MAL13P1.47	mitochondrial ATP synthase delta subunit, putative	316	294	1170	969	360	321	1380	959	408	419	1379	1277	689	694.012	0.662506	771
MAL7P1.145	mismatch repair protein pms1 homologue, putative	1204.5	364.5	656	1006	783	200.5	437.5	852	796	239.5	522.5	858	719.5	3058.46	0.433394	660
PFL0560c	minichromosome maintenance protein, putative	274	219.5	745.5	2111.5	399.5	216	761.5	1687.5	331.5	162	820	1546	572.5	603.276	1.15407	772.875
PFE1345c	minichromosome maintenance protein 3, putative	956.5	614.5	3659	8246	935.5	492	2226.5	8406	1054.5	458	3416.5	10604.5	1640.5	4522.22	2.20783	3422.46
PFF1480w	microtubule-associated protein ytm1 homologue, putative	1095	1234.5	1100	263	756	1335	1272.5	254	805.5	1844.5	974	358.5	1034.5	1033.8	0.464616	941.042
PF13_0118	microsomal signal peptidase, putative	525	1034	2384	1069	363	861	1937	1206.5	774	853.5	2483	2671	1051.5	797.404	0.764803	1346.75
MAL13P1.132	microfibril-associated protein homologue, putative	1016	1320.5	2554	2546.5	1771.5	1641.5	1809.5	2033.5	875.5	1151	1601.5	2426	1706.5	608.128	0.339741	1728.92
PFI1235w	methyltransferase, putative	7871	4436	2189.5	678	4935.5	3684.5	2438	787.5	6904.5	4480	2345	803.5	3061.25	2235.97	0.771662	3462.75
PF13_0286	methyltransferase, putative	4489	4573	3214	858.5	3740.5	4096.5	3911	823.5	4546	4361.5	3097.5	948.5	3825.75	1893.47	0.390203	3221.62
PF11_0284	methyltransferase, putative	1169	1382	1243	754	1004	1368	1377	632	1299	1902	997	557	1206	440.814	0.313259	1140.33
PF13_0016	methyl transferase-like protein, putative	192	515	2583	1709	273	527	2630	2095	243	990	2141	1408	1199	2024.17	0.780589	1275.5
MAL13P1.67	methionyl-tRNA formyltransferase, putative	201	503	667	931	191.5	425.5	916	679	246	611	860	926	639	828.093	0.443949	596.417
PF14_0327	methionine aminopeptidase, type II, putative	6153	4589.5	4806.5	2013	4978	5173	5366	2014	5049	5717.5	4401	1176	4892.25	1783.32	0.331466	4286.38
PFE1360c	methionine aminopeptidase, putative	686	972	1454	768	699	592	1252	747	993	239	1504	544	757.5	559.598	0.501083	870.833
PF10_0150	methionine aminopeptidase, putative	1905.5	1486	1413.5	610.5	1203.5	1492.5	1715	614.5	1942	1515	1494.5	752	1489.25	1519.8	0.310352	1345.38
MAL8P1.140	methionine aminopeptidase, putative	308	209.5	1200.5	2052.5	240	182.5	860.5	1581.5	239	152	892.5	2618	584.25	669.15	1.42311	878.042
PF14_0401	methionine -- tRNA ligase, putative	3208.5	4468	3380.5	2444	3214	3572	3413.5	2455.5	4464	3632	4039	2426	3397	713.24	0.20986	3393.08
PF10_0340	methionine -- tRNA ligase, putative	4277.5	1454	4237	6710	2675.5	1183	3999.5	5999	3598	829.5	4728	8802.5	4118.25	2304.33	0.573839	4041.12
PF10_0092	metallopeptidase, putative	406	732	1225	1146	361	551	1287	994	456	445	1318	1185	863	342.735	0.445958	842.167
PF14_0382	metalloendopeptidase, putative	243	555.667	1579.33	997.333	269.667	508.333	1742	1035.67	218.5	619.333	1766	1147.33	808.333	595.104	0.712863	890.181
PF14_0363	metacaspase-like protein	1412.33	3611.67	2158.67	1835	2072.67	2587.67	2118.33	1452	2238.67	3024.67	2415.67	2391.67	2198.67	743.507	0.280212	2276.58
PF10_0125	metabolite/vitamin transporter	210	164.5	763.5	597	258	168	790	435	240	184	727	324	291	219.498	0.850923	405.083
PFB0275w	metabolite/drug transporter, putative	1477.5	398.5	268.5	469.5	2066.5	393.5	301.5	361	3163	371	351.5	505	396	1615.44	2.31634	843.917
PF14_0387	metabolite/drug transporter	421	3252.5	3916.5	2611	448	2595.5	3760.5	2579.5	483	3299.5	4101.5	2392	2603.25	5828.75	0.518028	2488.38
PF14_0260	metabolite/drug transporter	3961.5	2207.5	979	1589	3136	2619.5	875.5	1921.5	4367	1897	1014	2332.5	2064.5	1059.84	0.547273	2241.67
PF11_0059	metabolite/drug transporter	501.5	3921	3949.5	2046	400	2548.5	3338.5	2062.5	601	2322	4753	1801.5	2192.25	1383.8	0.653435	2353.75
PFE0825w	metabolite drug transporter	917.5	748	893.5	636.5	620	957	824.5	544	664.5	1968	714.5	790	769	338.044	0.484481	856.5
PFI0700c	Met-10+ like protein, putative	5862	1822.5	1263.5	729.5	4813	1916.5	1300.5	782.5	3977.5	1052	1086	570	1282	1571.9	1.3828	2097.96
PFA0135w	Merozoite-associated tryptophan-rich antigen, putative	3567	528	350	181	3810	556	275	218	4105	593	355	189	441.5	1216.73	3.57455	1227.25
PF10_0352	merozoite surface protein, putative	1179	233	142.5	445	1176.5	253	165.5	573.5	1563	196.5	142.5	656	349	1392.37	1.4009	560.5
PF10_0347	merozoite surface protein, putative	298	106	73.5	1072.5	374.5	124.5	85.5	821.5	334.5	109	84.5	694	211.25	344.67	1.59671	348.167
PFL1385c	Merozoite Surface Protein 9, MSP-9	4252.5	995.5	469	43465.5	8883	2175.5	685.5	34981	6153	947.5	523	41770.5	3214	13257.5	5.34049	12108.5
PFE0120c	Merozoite Surface Protein 8, MSP8	8813.5	5097.5	577.5	328	9127.5	3451	375.5	342	14891	2657	389.5	311	1617.25	3720.74	2.94496	3863.42
PF13_0197	Merozoite Surface Protein 7 precursor, MSP7	14303	2345	837	17653	16249	3037	1024	22777	15235	2854	818	23568	8670	7500.39	1.04203	10058.3
PF10_0346	merozoite surface protein 6	5371	1441.5	519.5	639.5	9872.5	1468.5	637	501.5	8455	1344.5	506.5	749	1046.75	2766.24	3.19818	2625.5
PFB0305c	merozoite surface protein 5	904	196	741	523	971	200	677	430	1167	190	617	482	570	311.355	0.559018	591.5
PFB0310c	merozoite surface protein 4	582	260	489	4557	1134	331	487	3297	554	258	1073	3543	568	1775.48	2.66081	1380.42
PF10_0345	merozoite surface protein 3	6179	579	262	4938	8384	633	280	3450	5474	393	254	5669	2041.5	2405.33	1.45438	3041.25
PFB0300c	merozoite surface protein 2 precursor	14287	3269	1487	20943	16451	3448	1659	18588	13844	2148	1159	20376	8646	7326.11	0.952212	9804.92
PFF0995c	Merozoite surface protein 10, MSP10	678.5	233.5	166	679	829.5	228.5	148.5	549	1008.5	158.5	123.5	1037.5	391.25	713.828	0.898196	486.708
PFI1475w	merozoite surface protein 1, precursor	16106.7	2578.33	1821.67	42326.7	17115	3049.33	1793.67	35396	16022.3	2293	2036	52609	9535.83	14635.4	1.88238	16095.6
PF10_0268	merozoite capping protein 1	33403	9981	6083	65185	40702	8792	5152	64147	34395	3761	4541	50388	21692	20471.9	1.09872	27210.8
PF13_0276	membrane-associated histidine rich protein 2, (MARHP2)	38442	14766	833	619	30982	13426	813	553	28837	9831	780	485	5332	10883.7	2.60681	11697.2
PFC0180c	membrane skeletal protein, putative	252.5	104.5	83	87.5	346	116.5	118.5	90.5	250	NA	NA	77.5	110.5	781.828	0.854439	152.65
PF11_0431	membrane skeletal protein, putative	190	265	179	128	238	319	175	153	242	286	188	239	214	1338.32	0.266633	216.833
PF13_0028	membrane integral peptidase, M50 family, putative	212	201	535	1171	385	269	746	1316	646	206	834	1544	590.5	892.112	0.786174	672.083
MAL13P1.413	membrane associated histidine-rich protein, MAHRP-1	38521	35554	1594	658	35550	37304	1244	647	30877	37805	1764	570	16320.5	15599	1.12133	18507.3
PFE0040c	Mature parasite-infected erythrocyte surface antigen (MESA) or PfEMP2	1411	25476.3	52390.7	30442.7	2081.67	19867.7	50863.3	34014	1319.67	17894	46292.3	30884	27959.5	18157.8	0.658044	26078.1
PFB0580w	MATE antiporter, putative	843	358	615	613	508	282	640	571	689	296	753	1055	614	413.618	0.367727	601.917
PFL0540w	mannosyltransferase, putative	228.5	195	544	1078	283.5	160	453.5	1149	280	151.5	605.5	1330	368.5	1174.12	1.13992	538.208
PFL2270w	mannosyl transferase, putative	1547	1120.5	1194	933.5	1310.5	1005	1172	847.5	1805	1243.5	1308.5	1002.5	1183	394.836	0.22669	1207.46
MAL8P1.156	mannose-6-phosphate isomerase, putative	5072.5	9728	8782.5	8666.5	5691.5	7762.5	11674.5	7800.5	6552	8215	12476.5	6274.5	8007.75	3595.73	0.282	8224.71
PF14_0774	mannose-1-phosphate guanyltransferase, putative	809	548.5	936	1859.5	776	738	991.5	1541	667	821.5	1034.5	1622.5	878.75	403.135	0.474971	1028.75
PF13_0066	malonyl coa-acyl carrier protein transacylase precursor	100	89	88	146	131	102	104	127	137	87	NA	128	104	418.855	0.207491	112.636
PFF0895w	malate dehydrogenase, putative	998	441	442	2214	794	451	559	2175	589	314	481	3288	574	2920.58	1.67053	1062.17
PFF0815w	malate	228	1214	1256	1266.5	243	1165.5	1232.5	1051	295.5	1389.5	1395.5	1614.5	1223.25	1437.93	0.397993	1029.29
PF11_0404	malaria antigen	1514.25	6393.75	3714.25	1214.25	1500.25	4448.5	2850.25	1062.75	1555	3965.75	2995	1142.25	2202.62	1658.53	0.761078	2696.35
MAL13P1.304	malaria antigen	2995.33	2419	1806	2040	2104.33	1644.67	1732	2301	3002.33	1478.33	2085	2177.67	2094.67	514.296	0.23008	2148.81
PFB0175c	Mak16 protein, putative	3287	3261.5	2286	876.5	4826.5	3500.5	2627.5	823.5	4968	2574	2000	443.5	2600.75	1281.41	0.562193	2622.88
MAL7P1.139	mago nashi protein homolog, putative	1394	1807	1506	1458	1363	1502	1416	1622	2062	870	1486	1304	1472	658.188	0.193853	1482.5
PFI0310w	Maf-like protein, putative	849	395	599	332	705.5	365.5	534	292	849	382.5	503	328.5	449	341.32	0.444979	511.25
PF11_0486	MAEBL, putative	189	274.5	186	93	216	257	207	164	184.5	281	245	119	198	59.1497	0.295012	201.333
PFL1420w	macrophage migration inhibitory factor homolog, putative	8434	3345	14061	8777	4935	3063	10961	8054	8478	3091	13790	9900	8456	4813.07	0.455414	8074.08
PFI1145w	MAC/perforin, putative	297.5	244.5	202.5	136.5	256	209.5	194.5	121	301	244.5	190.5	144	206	2727.87	0.288118	211.833
PFD0430c	MAC/Perforin, putative	131	106	130	73	109	NA	100	80	105	78	NA	72	102.5	360.525	0.215087	98.4
MAL13P1.56	m1-family aminopeptidase	12575.5	21120	16322	7738.5	10953	18416.5	18851	6908.5	15650.5	24146	23083.5	7019	15986.2	7689.4	0.385897	15232
PFA0225w	LytB protein	660	772	1694.5	1770.5	687.5	543	1462.5	1524.5	773	527	1623	1562.5	1117.75	485.839	0.451823	1133.33
PF07_0005	lysophospholipases-like protein, putative	3150.5	3618	340.5	156	2372.5	2414.5	290	151	3546.5	1726.5	298	165	1033.5	1172.16	1.39011	1519.08
PF07_0040	lysophospholipase-like protein, putative	1318	725	1090	3869	1545	712	888	3616	1939	915	1139	6376	1228.5	1567.1	1.41408	2011
PF14_0738	lysophospholipase, putative	743	413	163	679	543	402	152	610	1012	295	167	1172	478	292.399	0.694789	529.25
PF14_0737	lysophospholipase, putative	159	442	326	313	147	343	361	277	218	426	382	252	319.5	541.812	0.301171	303.833
PF14_0017	lysophospholipase, putative	209.5	6288	613	204	285	4938	180	247.5	NA	4063	464	368	368	6894.83	6.22155	1623.64
PF13_0262	lysine--tRNA ligase	2460.5	4275.5	4245.5	3313.5	2735	2622.5	3674	2309	2721	2541	4005.5	2836.5	2785.75	9962.91	0.260349	3144.96
PFD0670c	lysine decarboxylase-like protein, putative	525	247	2136	3429	306	231	2142	4699	436	217	3036	3941	1330.5	1612.35	1.25135	1778.75
PFD0285c	lysine decarboxylase, putative	339	959	1271	529.25	329.5	748.5	1138.25	446.75	356.25	880.5	1469	640.25	694.375	424.628	0.558173	758.938
PF14_0166	lysine -- tRNA ligase, putative	251.5	530.5	820.5	544	273.5	343	819.5	520.5	249	530.5	759.5	737.5	530.5	333.585	0.410423	531.625
LSUrRNA	LSUrRNA	925	555	645	670	1163	974	713	674	451	702	370	552	672	556.723	0.335361	699.5
LSU_rRNA	LSU_rRNA	43664.5	27540	21495.5	46548.5	41095	32557	25906.5	37920.5	48303	42486.5	28524	56275	39507.8	20591.5	0.266712	37693
PFF0290w	long chain polyunsaturated fatty acid elongation enzyme, putative	13792	1666	1112	1868	11977	1759	999	1671	9879	1270	1167	NA	1671	3906.74	2.97081	4287.27
PF13_0141	L-lactate dehydrogenase	19757	27166	48987	27303	13931	30782	53143	24769	15972	35518	45980	23514	27234.5	16807.7	0.47273	30568.5
PFB0915w	liver stage antigen 3	22501	5430	5799	8810.33	22146.7	4922	5918.67	7942.33	18498	3071.67	5119	10035.7	6930.5	6457.26	1.00579	10016.2
MAL8P1.37	lipoate-protein ligase, putative	300	371	171.5	132	207.5	240	166.5	115.5	242.5	113	154	121	169	698.779	0.478624	194.542
PF13_0083	lipoate-protein ligase a, putative	444	505.5	694	536	343.5	412	683	375.5	415	412.5	564	358	429.5	563.666	0.278123	478.583
PFI1160w	Lipoate-protein ligase A type 2	347.5	270.5	869	846.5	325.5	265.5	815	797	333	277.5	613	1037.5	480.25	557.857	0.605805	566.458
MAL13P1.220	lipoate synthase, putative	144	104.5	131.5	328	182	117	118	276.5	188	86.5	136.5	265	140.25	932.816	0.5512	173.125
PF08_0066	lipoamide dehydrogenase, putative	149	238	142	124	123	96	142	127	115	78	140	107	125.5	1487.78	0.31402	131.75
PFL1550w	lipoamide dehydrogenase	305	197	980	1923	435	187	1071	1206	409	241	1147	618	526.5	518.264	1.02501	726.583
PFA0375c	lipid/sterol	11826.3	8740	7777.67	3800	10973.7	6635.33	6105	3067.33	12807.3	5254.67	7286	3435.67	6960.67	3037.28	0.470072	7309.08
PFF1095w	leucyl-tRNA synthetase, cytoplasmic, putative	2635.67	4924.33	4459	2521.33	3456.67	3752.33	4457.33	2627.67	4211.5	3739	5192	2859	3745.67	1637.05	0.248929	3736.32
PF14_0651	leucine-rich repeat protein, 14.2	231	272	356	272	199	273	417	213	323	268	386	267	272	1875.32	0.248932	289.75
PFI1470c	leucine-rich repeat protein 8, LRR8	475.667	245.333	695.333	1092.33	701	247	803.333	973	807.333	247	718.333	1636	709.667	392.665	0.568382	720.139
PF10_0320	leucine-rich repeat protein 8, LRR8	845.25	759.75	1067.75	675.75	889.75	658.5	986.25	688.75	837.75	637.25	912.25	601	798.75	310.583	0.187193	796.667
PFF0595c	leucine-rich repeat protein 5, LRR5	415.667	239.667	369	3528.33	843	302	435.333	4015.33	511.333	201.5	369	3393.33	425.5	11715.3	3.47593	1218.62
PFL2380c	leucine-rich repeat protein 12, LRR12	476.5	478.5	1011.5	1347.5	690.5	442.5	861.5	1187	516.5	486	816	1271	753.25	367.804	0.446972	798.75
PF11_0243	leucine-rich repeat protein 11, LRR11	879.5	323	755	2716.5	890	343.5	577	2081.5	959.5	339.5	794.5	3411	837	1141.54	1.20592	1172.54
PF14_0439	leucine aminopeptidase, putative	4235	7443.5	5622	2791.5	2425	4659	4361	2481	3914	4469.5	6634.5	3417.5	4298	1713.38	0.365945	4371.12
PF08_0011	leucine - tRNA ligase	272.667	724.667	1409.33	908.333	272	567.667	1401	991.333	262.667	488.667	1317.33	809	766.833	445.626	0.56271	785.389
PFB0585w	Leu/Phe-tRNA protein transferase, putative	584.5	336.5	845	2277	475.5	278.5	767	1992	579.5	364	854.5	3203	675.75	961.371	1.37752	1046.42
PFD0835c	LETM1-like protein, putative	1118	2440.5	2672	2040.5	1475.5	1976.5	2377	1892.5	1438.5	1838	2053.5	1604.5	1934.5	644.849	0.234278	1910.58
PFI0890c	large ribosomal subunit protein L3, prokaryotic (50S)-like, putative	312	498	2032	3279	388	224	829	2306	445	152	1047	2092	663.5	976.762	1.55459	1133.67
PFI1490c	large cyclophilin-like protein	1774.5	1271.5	1615	1175.5	1090.5	1459.5	1594.5	1322.5	1000.5	1037.5	956.5	1417	1297	473.272	0.206156	1309.58
MAL13P1.395	krox-like protein, putative	793.5	1029	738.5	293.5	784.5	783	768	278.5	939	938.5	701.5	361.5	775.5	219.441	0.327283	700.75
PFB0100c	knob associated histidine-rich protein	62259.5	64758	45697.5	22611.5	45497.5	65535	42980	18475	51698.5	65535	51285.5	26815	48491.5	26553.8	0.346846	46929
PFL0545w	kinesin-related protein, putative	97.5	67	108	163.5	137	83.5	117	161.5	112.5	NA	NA	104	110.25	439.34	0.283317	115.15
PFC0770c	kinesin-related protein, putative	693.667	722	1835.33	2520	1027	615	1633.33	2317.33	1089	639.667	1723.33	2635	1361.17	876.996	0.557004	1454.22
PFL2165w	kinesin-like protein, putative	383	228	677.5	1513.5	445.5	229.5	742	1152	511	180.5	736	1157.5	594.25	395.059	0.713506	663
PF07_0104	kinesin-like protein, putative	439.333	177	150.667	133	680	217	206.667	148.667	569.333	143	125.667	134.667	163.833	942.307	1.16938	260.417
MAL8P1.132	kinesin-like protein, putative	938	525.5	267	414.5	976	473.5	271	382.5	1334.5	470.5	231	414	442.5	369.559	0.77211	558.167
PFC0860w	kinesin, putative	222.5	164	779.5	1810.5	208	160.5	704.5	1836.5	195.5	122	728	1404.5	463.5	566.838	1.40501	694.667
PFA0535c	kinesin, putative	468.333	176.667	609.667	944	565.333	201.333	559.667	914.333	473.333	161.667	520.333	1014	540	475.246	0.539131	550.722
PFE0045c	kinase, putative	201.5	120	110	214	332	113	124.5	212	379.5	107	113	231.5	163	163.858	0.564968	188.167
MAL7P1.137	kelch protein, putative	606.5	180.5	475	1041	550	208.5	468.5	952	697.5	196.5	608	946.5	578.25	262.411	0.513404	577.542
PFE1195w	karyopherin beta	16585	15656.5	6789	7938.5	10468	12321.5	10796.5	8473	15428	15004	13172	9356.5	11559	6104.99	0.289504	11832.4
MAL13P1.83	karyopherin	3363	3197.5	3110	2609.5	1944	2473.5	3276	2706	3143	4187	3371	3210.5	3170.25	1027.02	0.17723	3049.25
PFL1315w	K+ channel, potassium channel	2107.33	2684	2762.33	2484.67	1780.33	2601.67	2955.67	2393.67	1655.67	2526	2418.33	2349	2451.5	1021.72	0.156083	2393.22
PFF1185w	iswi protein homologue	7287.8	8177.2	8655.4	9687.2	8805.2	7514	9123.6	9224.4	7849.4	6532.8	8083	9617.6	8416.3	1380.63	0.116245	8379.8
PF13_0179	isoleucine--tRNA ligase, putative	1601.5	2768.5	2621	1900.5	1358.5	1599.5	1761.5	1935.5	1729	1859	2822	1800.5	1829.75	666.423	0.264772	1979.75
PF13_0242	isocitrate dehydrogenase (NADP), mitochondrial precursor	794.5	832	1825	2151	668.5	744.5	2140.5	2487	743	718	2411.5	2862	1328.5	747.536	0.641067	1531.46
PF13_0229	IRP-like protein	730	484.5	877	1598.5	764.5	363	870	1507	741	324.5	805.5	1724.5	785	774.34	0.596424	899.167
PF14_0373	iron-sulphur protein subunit of the cytochrome bc1 complex	860	391	876	2948	754	402	891	2685	719	391	1001	4918	868	1112.82	1.60396	1403
PFL0630w	iron-sulfur subunit of succinate dehydrogenase	291	223	455	1696	521	204	445	1399	NA	126	439	1022	445	655.406	1.16974	620.091
PF14_0342	ion channel, putative	1862.67	1668	2088	1970	1609.33	1249.67	1440.67	2357.67	1780	1150.33	1444	2229.33	1724	575.764	0.221162	1737.47
PFE0070w	interspersed repeat antigen, putative	36575.3	12922	2878.33	3694.33	33035.3	16070.7	2711.33	3402	37349.7	13581	2143.33	4152.67	8537.33	11247.5	1.62994	14043
PFA0455c	integral membrane protein, GNS1/SUR4 family, putative	282	149	269	217	NA	183	284	206	NA	163	270	133	211.5	62.316	0.273344	215.6
MAL8P1.3	integral membrane protein, conserved in P. falciparum	1946	6007	8513	776	2180	6213	8288	730	2319	6032	5517	604	3918	2867.06	0.75785	4093.75
MAL8P1.13	integral membrane protein, conserved	339.5	155	92.5	832	266.5	143.5	125	701.5	332	150	107	1057.5	210.75	925.005	1.54061	358.5
PFF0645c	integral membrane protein	1101	218.5	127	904.5	1433.5	341	196	807	1353.5	246.5	116.5	1191.5	574	4221.08	0.894355	669.708
PF13_0285	inositol-polyphosphate 5-phosphatase	985.5	1277	1175.5	928.5	735.5	903.5	1013.5	829.5	1169	770.5	1118	1553	999.5	495.103	0.234596	1038.25
PF07_0024	inositol phosphatase, putative	9643.6	4948	2632.4	6451.4	7767.2	3904.4	2263.2	5311	9120	3128.6	2335.8	7066.2	5129.5	2577.58	0.511838	5380.98
MAL8P1.151	inositol phosphatase, putative	787.667	644.667	540.667	1150.67	729.667	547	599	956	1071.33	349.667	689.667	915.333	709.667	919.001	0.334051	748.444
PFI1020c	Inosine-5'-monophosphate dehydrogenase	3565	4192.5	2240	552.5	3252	3698	2437	444	4774.5	3019	2123.5	517.5	2728	1263.35	0.536361	2567.96
PFC0710w	inorganic pyrophosphatase, putative	1047.5	1012	3424.5	9954.5	1007.5	645.5	3503	7385	1313	749.5	2349.5	10463	1831.25	2950.69	1.98549	3571.21
PF14_0679	inorganic anion exchanger, inorganic anion antiporter	1562.5	3102	6002.5	9038	1331.5	1674	4293.5	8444.5	1709	1257	5246.5	11523	3697.75	3205.13	0.94786	4598.67
PF10_0136	Initiation factor 2 subunit family, putative	2561.5	1085	1452	2539.5	1645.5	1400.5	1228	1675	3279.5	1187	1370.5	2250.5	1548.75	722.116	0.445516	1806.21
PF08_0069	importin beta, putative	4699	4652.5	3019.5	2506.5	2381	2870.5	3285	2867.5	5181	3847	5071.5	3603	3444	1365.35	0.292685	3665.33
PF08_0087	importin alpha, putative	2841.5	4825	4189	4530	2405	2780.5	4147	4586	3209	2863.5	4641	5053.5	4168	927.096	0.227192	3839.25
PFC0175w	IBR domain protein, putative	299.5	363	1650	982	374.5	347.5	1361	825.5	300	397	1189	984	611.25	9713.19	0.77566	756.083
PF14_0616	i-AAA protease, putative	3321	3089	2676.5	1804.5	3452	2730	2911	1347.5	3746	3496.5	2861	1791	2886	1415.13	0.2623	2768.83
PFI1620c	hyptohetical protein	551.333	513	1564.33	2318.67	540.667	382.667	1308	2594.67	562.333	524.333	1508.67	3654.33	935.167	15415.2	1.12148	1335.25
PFA0235w	hypthetical protein, conserved	260.333	292.333	372	207.667	252.333	271.333	427.667	186	263	231.333	385.667	201.667	261.667	649.13	0.295283	279.278
PFA0230c	hypthetical protein, conserved	1992	2641	2562	501	1006	1659	2825	686	NA	2880	3749	909	1992	1150.76	0.537814	1946.36
PF10_0121	hypoxanthine phosphoribosyltransferase	6464	32672	56845	22512	7093	34982	61986	21942	10602	49100	65535	27935	30303.5	22097.5	0.694006	33139
PFD0775c	hypothetical RNA binding protein	1588.5	2269.5	3505.5	4386	1812.5	1759.5	2701	4021.5	1276	1661	2845.5	3947.5	2485.25	1305.98	0.437137	2647.83
PFF0280w	hypothetical protein,conserved	304	138	76	99	416	141	100	103	541	161	86	99	120.5	1960.17	1.24918	188.667
MAL13P1.112	hypothetical protein,conserved	325	538	1138	801	288	402	1055.5	1004.5	317	315.5	1102	902	669.5	320.012	0.521277	682.375
PFA0260c	hypothetical protein,c onserved	818	258	395	2929	989	270	386	2844	1213	241	467	4897	642.5	1160.33	2.29554	1308.92
MAL13P1.415	hypothetical protein, pseudogene	354	204.5	247	264.5	291	219.5	238.5	259	269.5	184	198.5	577	253	99.461	0.416929	275.583
PFL2590w	hypothetical protein, onserved in P. falciparum	456	225	916	527	483	371	979	573	412	343	889	806	505	321.854	0.499659	581.667
PFF0325c	hypothetical protein, expressed, conserved	3050.5	2931.25	2282.25	1269	4110.75	2433.25	2870	1133.25	3490.5	2162.5	2989.75	911	2651.62	868.123	0.368532	2469.5
MAL7P1.84	hypothetical protein, expressed, conserved	1968.5	2115.5	1628	3298.5	2113.5	2170	1539.5	3135.5	1970.5	2136	1408.5	3401.5	2114.5	976.951	0.319535	2240.46
PFF0220w	hypothetical protein, expressed	11853.5	9051.75	8351	8926.5	12438.2	7179.5	8597.5	9396.5	14356.2	7509	9752	11073.2	9224.12	4645.76	0.232613	9873.75
PFL2565w	hypothetical protein, consevred in P. falciparum	19655	4958	1076	445	15530	3751	711	403	20757	2719	923	330	1897.5	6126.89	4.15649	5938.17
PFF0050c	hypothetical protein, conserved in Plasmodium, falciparum	NA	375	159	142	432	441	188	149	901	680	196	127	196	232.504	1.29841	344.545
PFF1510w	hypothetical protein, conserved in Plasmodium falciparum	473.5	778	407.5	198.5	329.5	678.5	475.5	197.5	446.5	929.5	432	221	439.25	225.811	0.524875	463.958
PFF0055w	hypothetical protein, conserved in Plasmodium falciparum	232	141	57	96	173	NA	63	98	599	NA	NA	110	110	787.278	1.5315	174.333
PFI1785w	hypothetical protein, conserved in P.falciparum	83	215	239	94	150	179	263	105	119	183	213	97	164.5	77.796	0.378308	161.667
PFI1770w	hypothetical protein, conserved in P.falciparum	6823	12081	1045	758	5599	10517	880	676	10604	12880	1195	563	3397	4111.17	1.48558	5301.75
PFI0130c	hypothetical protein, conserved in P.falciparum	157.5	402	1077	1152.5	201	278	760	1353	183	430.5	928	1210	595.25	373.927	0.75694	677.708
PFI0085c	hypothetical protein, conserved in P.falciparum	203	1660	3045	3947	252	939	3099	3820	318	1247	5152	3732	2352.5	1610.5	0.728283	2284.5
PFI0060c	hypothetical protein, conserved in P.falciparum	1014	582	813	598	886	892	1070	638	783	611	705	579	744	2190.3	0.232038	764.25
PFF0085w	hypothetical protein, conserved in P.falciparum	319	751	378	272	287	896	385	302	340	972	329	331	335.5	249.838	0.755887	463.5
PFF0075c	hypothetical protein, conserved in P.falciparum	343.5	657.5	440	208	339.5	585	372	201.5	351.5	739.5	340.5	224	347.5	2057.35	0.504558	400.208
PFD1200c	hypothetical protein, conserved in P.falciparum	1742	357	75	68	1364	466	83	67	4735	855	105	87	231	4774.57	5.85051	833.667
PFD1185w	hypothetical protein, conserved in P.falciparum	44903	18988	668	696	31800	19376	713	556	NA	25382	901	735	901	12314.6	17.5729	13156.2
PFD1140w	hypothetical protein, conserved in P.falciparum	223	3867	1132	212	281	3197	1990	277	232	4722	1369	236	706.5	2583.16	2.2874	1478.17
PFD0095c	hypothetical protein, conserved in P.falciparum	10836.5	3474.5	736	319.5	9605.5	4042.5	1307.5	377	17399.5	4970	1406	561	2440.25	4234.36	2.20311	4586.29
PFD0090c	hypothetical protein, conserved in P.falciparum	568	18299	35530	7136	719	16331	38202	9438	654	16333	27892	8809	12884.5	11609.4	1.01723	14992.6
PFD0080c	hypothetical protein, conserved in P.falciparum	1587.5	24725.5	1595	1013	1387.5	16853	2023	1031	2163.5	19729.5	1997	1074.5	1796	6703.66	4.8558	6265
PFA0735w	hypothetical protein, conserved in P.falciparum	106	111	84	175	167	109	NA	148	153	NA	NA	102	111	105.05	0.293658	128.333
MAL8P1.330	hypothetical protein, conserved in P.falciparum	80	70	61	86	204	98	73	81	119	76	61	70	78	9662.91	0.504965	89.9167
MAL8P1.2	hypothetical protein, conserved in P.falciparum	432	3566	401	136	343.5	4289	447	123.5	384	6071	366.5	115.5	392.5	2285.14	5.19825	1389.58
MAL8P1.163	hypothetical protein, conserved in P.falciparum	531	390	427	450	495	387	369	462	406	291	271	446	416.5	347.49	0.182939	410.417
MAL8P1.161	hypothetical protein, conserved in P.falciparum	157	610	105	79	397	1100	137	87	282	1277	103	74	147	352.727	2.83845	367.333
MAL8P1.160	hypothetical protein, conserved in P.falciparum	2036	196	99	93	1202	132	94	79	1554	136	93	74	115.5	719.529	6.02975	482.333
MAL7P1.6	hypothetical protein, conserved in P.falciparum	8728	1097	162	99	16482	2509	361	143	13411	2028	259	135	729	4552.66	7.93094	3784.5
MAL7P1.178	hypothetical protein, conserved in P.falciparum	2250.5	394	191	274	1914.5	523.5	244.5	236	2215.5	425.5	202.5	306.5	350.25	671.848	2.37181	764.833
MAL7P1.174	hypothetical protein, conserved in P.falciparum	4578	23924	6304	4087	3907	26363	7947	3412	4372	35193	7013	4288	5441	9240.58	2.01445	10949
PFL2650w	hypothetical protein, conserved in P. falciparum	118	273	103	104	87	403	124	87	100	312	104	88	104	3156.59	1.03285	158.583
PFL2560c	hypothetical protein, conserved in P. falciparum	8548	2323	1438	678	5279	2243	1032	527	6311	1663	890	582	1550.5	2136.31	1.69748	2626.17
PFL2555w	hypothetical protein, conserved in P. falciparum	7925	4485	1514	1087	4637	4697	1252	838	5832	4496	1273	1455	2999.5	2126.11	0.780121	3290.92
PFL2550w	hypothetical protein, conserved in P. falciparum	10611.5	2481	3056	2695	2092.5	566.5	637.5	638	6648	994.5	1860.5	1438.5	1976.5	2691.7	1.50118	2809.96
PFL2540w	hypothetical protein, conserved in P. falciparum	4297	6218	3635.5	3795	2906.5	3646.5	4150	3188.5	5532	4604	4188	2868.5	3972.5	2025.4	0.25314	4085.79
PFL0155c	hypothetical protein, conserved in P. falciparum	1472	1131	726	724	1412	1222	817	898	1260	254	819	524	858.5	922.14	0.428964	938.25
PFL0070c	hypothetical protein, conserved in P. falciparum	167.5	103.5	138.5	92	226	113.5	165.5	91.5	223.5	105	138	84	125.75	21639.9	0.392155	137.375
PFL0060w	hypothetical protein, conserved in P. falciparum	15134	2410	478	284	14962	2794	394	266	13790	1660	356	258	1069	4764.31	5.83486	4398.83
PFF1535w	hypothetical protein, conserved in P. falciparum	310	225	92	72	489	382	111	72	1069	522	135	88	180	610.978	1.62735	297.25
PFF1530c	hypothetical protein, conserved in P. falciparum	1782	948	173	97	1553	908	177	85	3141	1476	313	102	610.5	1368.34	1.55411	896.25
PFF1525c	hypothetical protein, conserved in P. falciparum	74	802	481	112	73	885	728	107	111	6214	4210	318	399.5	1506.08	4.8953	1176.25
PFF1520w	hypothetical protein, conserved in P. falciparum	608	299	186	215	654	597	513	259	767	519	192	231	406	693.323	0.517367	420
PFE1600w	hypothetical protein, conserved in P. falciparum	6591	42456.5	3665.5	1182.5	5225	44524.5	4680	1372.5	7430	55931.5	4344.5	1265	4952.5	15453	4.05584	14889
PFD0075w	hypothetical protein, conserved in P. falciparum	127.5	248.5	383	98	91.5	1179	1769	297	77	297.5	492	118.5	272.75	460.343	1.90384	431.542
PFC1125w	hypothetical protein, conserved in P. falciparum	61	54	57	63	80	65	65	63	58	58	NA	48	61	42.6332	0.132464	61.0909
PFC1090w	hypothetical protein, conserved in P. falciparum	257	236	85	61	231	232	98	69	819	450	180	66	205.5	201.958	1.05636	232
PFC0002c	hypothetical protein, conserved in P. falciparum	88	89	95	71.5	122.5	76.5	74.5	69.5	78.5	74	62	70	75.5	334.443	0.213324	80.9167
PFA0700c	hypothetical protein, conserved in P. falciparum	65	3283	140	101	69	1597	154	79	108	15192	621	190	147	3927.44	29.421	1799.92
PFA0670c	hypothetical protein, conserved in P. falciparum	15942	5674	790	1487	9937	4567	755	1406	14511	2777	688	1117	2132	4435.17	2.5877	4970.92
PFA0665w	hypothetical protein, conserved in P. falciparum	215	163.333	98.3333	93.3333	221.667	139.333	102.333	83.6667	290	137	82.3333	79	119.667	2218.01	0.568152	142.111
PFA0610c	hypothetical protein, conserved in P. falciparum	567	132	85	200	558	146	NA	222	844	NA	NA	144	200	481.894	1.33231	322
PFA0360c	hypothetical protein, conserved in P. falciparum	213	141	154	194	212	137	188	180	260	NA	NA	181	184.5	1128.71	0.20167	186
PFA0100c	hypothetical protein, conserved in P. falciparum	923	1142	348	118	489	1354	342	149	NA	1567	386	220	386	11132.3	1.33428	639.818
PFA0055c	hypothetical protein, conserved in P. falciparum	215	357	70	74	442	395	85	64	1031	334	129	66	172	1364.96	1.62143	271.833
PFA0035c	hypothetical protein, conserved in P. falciparum	120	350	160	86	106	446	147	96	NA	282	NA	NA	147	3179.42	0.87776	199.222
PFA0002w	hypothetical protein, conserved in P. falciparum	179	224	660	1264	190	402	562	1752	121	556	915	1478	559	772.072	0.979687	691.917
PF13_0073	hypothetical protein, conserved in P. falciparum	4565	29371	1454	622	3073	35379	1489	454	NA	39622	1878	414	1878	11681.9	8.33537	10756.5
PF07_0002	hypothetical protein, conserved in P. falciparum	746	502	279	82	517	763	364	184	482	801	209	224	423	1357.75	0.580781	429.417
MAL8P1.335	hypothetical protein, conserved in P. falciparum	62	62	63	69	73	71	71	64	85	NA	NA	NA	69	3348.59	0.107345	68.8889
MAL8P1.213	hypothetical protein, conserved in P. falciparum	81	808	724	127	74	1459	1754	154	96	4119	2198	287	505.5	995.365	2.42723	990.083
MAL8P1.210	hypothetical protein, conserved in P. falciparum	198	135	92	97	232	130	119	90	204	131	107	79	124.5	388.468	0.402853	134.5
MAL8P1.206	hypothetical protein, conserved in P. falciparum	210	6107	14803	988	206	6082	16714	1120	256	10782	16691	1000	3601	5499.31	1.87742	6246.58
MAL7P1.59	hypothetical protein, conserved in P. falciparum	1701	458	111	76	877	626	123	78	893	410	96	69	266.5	673.72	1.87469	459.833
MAL7P1.4	hypothetical protein, conserved in P. falciparum	266	138	68	64	199	129	75	59	924	NA	NA	56	102	4678.75	2.59291	197.8
MAL7P1.350	hypothetical protein, conserved in P. falciparum	78	297	117	65	58	371	84	68	NA	239	NA	NA	84	1717.4	1.40438	153
MAL7P1.3	hypothetical protein, conserved in P. falciparum	305	330	75	82	331	386	94	80	568	520	208	82	256.5	354.013	0.695692	255.083
MAL7P1.225	hypothetical protein, conserved in P. falciparum	289	24812	5362	857	364	20260	4375	689	513	36440	7171	1463	2919	16496.7	4.10577	8549.58
MAL7P1.224	hypothetical protein, conserved in P. falciparum	54	81	299	87	61	NA	290	75	77	212	2702	329	87	4339.19	8.90682	387.909
MAL7P1.220	hypothetical protein, conserved in P. falciparum	133	226	95	85	109	295	107	80	101	205	NA	59	107	325.484	0.688633	135.909
MAL13P1.61	hypothetical protein, conserved in P. falciparum	40383	29763	1395	615	31213	38363	1354	517	24669	28497	1199	668	13032	14117.6	1.28849	16553
MAL13P1.59	hypothetical protein, conserved in P. falciparum	99	540	548	137	155	489	786	151	118	636	741	161	325	229.488	0.821486	380.083
MAL13P1.58	hypothetical protein, conserved in P. falciparum	147	508	299	102	126	397	315	97	136	287	385	101	217	1611.27	0.651792	241.667
MAL13P1.450	hypothetical protein, conserved in P. falciparum	15410	9444	15641	11931	11725	11662	11014	11320	9845	12805	10053	12285	11693.5	5525.81	0.167399	11927.9
PFD1250w	hypothetical protein, conserved in P falciparum	130	119	101	92	219	99	120	90	175	88	73	106	103.5	151.412	0.399183	117.667
MAL8P1.62	hypothetical protein, conserved in other Plasmodium species	1057	1805	4522	6470	2380	2128	3592	5221	1726	1346	2710	5443	2545	1657.71	0.710041	3200
PF07_0093	hypothetical protein, conserved	874	748	995	2659	1225	1138	1494	1822	1162	1063	1424	1738	1193.5	496.352	0.437902	1361.83
PFL2530w	hypothetical protein, conserved	7464	1460.5	532	837	5602	1125.5	368	685	8132	1408	594.5	1164	1144.75	2488.55	2.49879	2447.71
PFL2515c	hypothetical protein, conserved	25565	52867	22999	10294	21937	65535	20923	13597	31459	65535	25760	7741	24282	20647.2	0.827012	30351
PFL2505c	hypothetical protein, conserved	3093.25	588.25	198	9674.5	3218.25	697	236.25	7874.75	3462.5	472.25	228.75	16460.7	1895.12	4073.64	2.67064	3850.37
PFL2490c	hypothetical protein, conserved	1750	1765.5	1931	1377	1724	1793.5	2001	1270.5	2056	1393.5	1959.5	1477.5	1757.75	2210.65	0.152034	1708.25
PFL2480w	hypothetical protein, conserved	3334.5	3536	3086.5	1788	3876	3085.5	3191.5	1425	5071.5	2689.5	3183.5	1723	3135	1596.41	0.322146	2999.21
PFL2470c	hypothetical protein, conserved	1225	1355.5	1484	612	1036	1341.5	1646.5	692	1230	1761.5	1535.5	683	1285.75	7529.45	0.301056	1216.88
PFL2455w	hypothetical protein, conserved	7224	5279	2538	2913	4972	5500	2654	2906	9688	8960	3218	2719	4095	2737.57	0.622363	4880.92
PFL2445c	hypothetical protein, conserved	766	861	1068	1506	610	1144	1110	1416	760	885	1266	1327	1089	277.663	0.262393	1059.92
PFL2435w	hypothetical protein, conserved	2236	723	2046	4368	1218	553	2004	3840	1870	433	2162	6120	2025	1601.33	0.839587	2297.75
PFL2420w	hypothetical protein, conserved	396.5	4666	1912.5	726	503.5	6052	1693	1118.5	404	4093.5	827.5	926.5	1022.5	1582.94	1.87096	1943.29
PFL2410w	hypothetical protein, conserved	9837	6478.5	3875	2262	6334	3857.5	3258.5	1334.5	8027	3938	3021.5	2502.5	3866.25	2529.79	0.661834	4560.5
PFL2400w	hypothetical protein, conserved	3216	2658	2298	1908	3011	2640	1930	1669	2649	3116	2023	1344	2469	1183.82	0.244038	2371.83
PFL2390c	hypothetical protein, conserved	2189	2604.2	3284	2970	2323	1966.8	2766	3082.4	2552.25	1968.2	2956.2	3100.8	2685.1	3097.51	0.168973	2646.9
PFL2385c	hypothetical protein, conserved	223	130	131	NA	357	169	136	103	355	NA	NA	115	136	93.5236	0.734494	191
PFL2370c	hypothetical protein, conserved	691	719	1406	2362	598	555	1525	2172	598	490	1472	2430	1062.5	667.254	0.702797	1251.5
PFL2365w	hypothetical protein, conserved	1349.5	1317	2183	3093.5	1742	1317	2395.5	2393.5	1546	827	2510.5	3360.5	1962.5	813.331	0.396391	2002.92
PFL2355w	hypothetical protein, conserved	1072.5	1281.5	1608.5	835.5	948.5	972	1133	691	1945	888	1564.5	439	1022.25	513.551	0.414916	1114.92
PFL2350c	hypothetical protein, conserved	543.5	815	577	197	438	703	832	179	590	625	698.5	175.5	583.5	1299.94	0.404891	531.125
PFL2340w	hypothetical protein, conserved	2441	1326	847	414	1095	1106	618	639	1535	872	599	812	859.5	531.178	0.640831	1025.33
PFL2335w	hypothetical protein, conserved	9210.33	8618	7282.33	8415.67	9135	7571.33	7350	9235	9618.33	6551.67	6128.67	11176.7	8516.83	4347.75	0.168775	8357.75
PFL2330w	hypothetical protein, conserved	801.5	446.5	1236	1973	566	379	899.5	1862.5	697.5	387.5	944	2941	850.5	678.308	0.92488	1094.5
PFL2320w	hypothetical protein, conserved	280	217	286	250	312	223	240	209	351	NA	271	167	250	27653.9	0.207403	255.091
PFL2315c	hypothetical protein, conserved	182	160	788	1306	188	148	576	1120	169	146	469	1393	328.5	423.424	1.46836	553.75
PFL2310w	hypothetical protein, conserved	2638	2514	1949	1499	2213	2582	1878	1369	3199	2310	1936	1950	2081.5	630.043	0.247376	2169.75
PFL2305w	hypothetical protein, conserved	816.5	1195.5	885.5	981.5	961.5	911	974	986	1104	769	916	824.5	938.75	1017.96	0.128347	943.75
PFL2300w	hypothetical protein, conserved	212	161	413	1435	255	169	405	1366	267	167	337	1594	302	445.889	1.82624	565.083
PFL2295w	hypothetical protein, conserved	2317	2478	1891	516	3329	2826	1483	388	2181	1699	1265	256	1795	1069.26	0.547283	1719.08
PFL2285c	hypothetical protein, conserved	457	165.5	113.5	269	509.5	223.5	136	271	623	306	172	328.5	270	2057.56	0.58823	297.875
PFL2265c	hypothetical protein, conserved	1667	1577	1167	962	1507	1547	896	934	1923	1710	1329	1064	1418	706.863	0.244135	1356.92
PFL2260w	hypothetical protein, conserved	1099	1026	1601	877	1207	869	1386	783	873	1212	990	1123	1062.5	511.221	0.224887	1087.17
PFL2255w	hypothetical protein, conserved	284	142	258	1162	229	138	173	1317	350	126	212	1555	243.5	619.409	2.14778	495.5
PFL2240w	hypothetical protein, conserved	188.5	328	1856.5	838	222	317	2589	1043.5	276	461	2378	895.5	649.5	868.172	1.32627	949.417
PFL2235w	hypothetical protein, conserved	1186	882.5	1319.5	661.5	1255.5	1033	1089.5	763.5	569	847.5	1007.5	674	945	1006.02	0.260888	940.75
PFL2230c	hypothetical protein, conserved	516	577.5	733.5	349.5	476	511	939	339	573	474	924.5	390.5	513.5	16344.9	0.392644	566.958
PFL2220w	hypothetical protein, conserved	2761.5	1282	196	1033.5	3147.5	1447.5	289	947.5	4036.5	1157.5	227.5	986	1095.5	1044.27	1.11664	1459.33
PFL2205w	hypothetical protein, conserved	280.5	183	118.5	95.5	283.5	183.5	134	86.5	319.5	183.5	116.5	83.5	158.5	81.8315	0.520009	172.333
PFL2200w	hypothetical protein, conserved	1371	1365	1188	846	950	1034	1210	780	1067	1125	1263	1190	1156.5	1553.29	0.162957	1115.75
PFL2190c	hypothetical protein, conserved	95	95	107	97	124	109	104	90	98	NA	NA	67	97.5	42.7873	0.151141	98.6
PFL2185w	hypothetical protein, conserved	329.5	187.5	300.5	2742.5	466.5	226.5	260.5	2314.5	394.5	151.5	262	1859	315	3850.73	2.97176	791.25
PFL2170c	hypothetical protein, conserved	178	152.667	776.667	284.667	172.333	147.667	791.667	333.667	122	228.667	813.333	408.5	256.667	9163.62	1.0532	367.486
PFL2160c	hypothetical protein, conserved	978.5	467	639.5	868	685	575.5	476	776.5	618.5	446	399.5	791	629	171.64	0.290317	643.417
PFL2155w	hypothetical protein, conserved	1124	563.5	1297.5	981	1022	591	1158.5	1125.5	824.5	484	883	1323	1001.5	274.6	0.283411	948.125
PFL2150c	hypothetical protein, conserved	2333	3286	3192	965	2179	2569	2965	1388	2757	3664	2568	1420	2568.5	1109.7	0.323421	2440.5
PFL2145w	hypothetical protein, conserved	4147	2483	2467	2380	2766	2369	2189	2059	4514	1533	1854	3025	2423.5	1084.76	0.363271	2648.83
PFL2130w	hypothetical protein, conserved	4314	4161	3312.5	2766.5	5256.5	3176	2836	4455	6361	2666.5	3228	3184	3270.25	18224.1	0.34643	3809.75
PFL2125c	hypothetical protein, conserved	1461	1977.5	1600	878	1360.5	1530.5	1832.5	849	2163	1485	1984	946	1507.75	499.244	0.29402	1505.58
PFL2120w	hypothetical protein, conserved	1298.5	3359.5	4237.5	1206.5	1530	2455.5	3606	1026.5	1934.5	3132.5	4035.5	1355.5	2195	1099.34	0.541546	2431.5
PFL2110c	hypothetical protein, conserved	165	96.3333	95	493	223.667	118	104	368	266	102.667	97.6667	644	141.5	2965.73	1.2845	231.111
PFL2105c	hypothetical protein, conserved	848	926	828.5	460.5	509	583.5	739	391.5	739.5	488	868	509.5	661.25	340.829	0.282197	657.583
PFL2100w	hypothetical protein, conserved	1543	332.5	383	396.5	2008	353	361.5	434.5	2100	255.5	367.5	581	389.75	1070.37	1.78	759.667
PFL2075c	hypothetical protein, conserved	2388	2447	2268	2165	1656	1646	1815	1997	1912	1159	1825	1280	1868.5	933.401	0.217578	1879.83
PFL2045w	hypothetical protein, conserved	138.5	117.5	760.5	1071	172	117	659.5	961	151	125	681.5	1080	415.75	829.234	0.97158	502.875
PFL2040w	hypothetical protein, conserved	267	145	520	478	275	162.5	332	425	360	137	380.5	339	335.5	1637.99	0.376464	318.417
PFL2035c	hypothetical protein, conserved	284	252	1034	1685	413	284	1375	1265	417	268	1579	1444	725.5	759.785	0.807774	858.333
PFL2025w	hypothetical protein, conserved	780	1392	1384	1998	672	1080	1570	1929	893	853	1384	1861	1384	420.737	0.335276	1316.33
PFL2020c	hypothetical protein, conserved	229.5	188	250	872.5	249.5	206.5	299	1140.5	236	205.5	301	773.5	249.75	561.896	1.29493	412.625
PFL2015w	hypothetical protein, conserved	1515	1667	1616	2461.5	2256.5	1876	1815	2265.5	1387.5	1534.5	1605	919	1641.5	533.642	0.260901	1743.21
PFL1995c	hypothetical protein, conserved	195	886.5	1870.5	1289.5	277	1132.5	1951	1307.5	242.5	1228.5	1838	1348.5	1259	604.007	0.495845	1130.58
PFL1990c	hypothetical protein, conserved	376	279.667	174.333	208.667	427.333	279.333	186.667	203	419	205.333	176.333	274	241.333	2314.35	0.386318	267.472
PFL1985c	hypothetical protein, conserved	160.5	150	518	575	233	180	595	520	269	161	589	487.5	378.25	19062.7	0.504057	369.833
PFL1980c	hypothetical protein, conserved	1818.25	2125.5	2433.75	2401.75	1249.25	1319.75	1728	2497.25	2134.33	1330.5	2077	3245	2101.25	893.362	0.278142	2030.03
PFL1975c	hypothetical protein, conserved	1069	982	703	715	1301	1241	750	530	1157	1235	757	489	869.5	303.444	0.330984	910.75
PFL1935c	hypothetical protein, conserved	1452.5	825	940	908	1134.5	624.5	901.5	983	1329.5	522.5	899.5	867	904.75	414.938	0.288535	948.958
PFL1930w	hypothetical protein, conserved	607.778	622.889	2865.11	4390.44	822.778	568	2544.67	4320.67	705.125	595.889	2018.89	3706.33	1420.83	2693.06	1.08146	1980.71
PFL1905w	hypothetical protein, conserved	3939	2451	1186	622	1986	1771	1064	577	2913	1501	1198	881	1349.5	2268.75	0.747105	1674.08
PFL1900w	hypothetical protein, conserved	1616.5	764.25	4144.75	8165.25	1754.75	914.5	4405.25	7437.75	1770.25	623	5090	12627	2957.5	10168.5	1.25653	4109.44
PFL1890c	hypothetical protein, conserved	1150	885.5	1086.5	736.5	1203	927.5	1100	701	1567	1066.5	1183.5	1010	1076.5	354.446	0.214471	1051.42
PFL1875w	hypothetical protein, conserved	393.5	533.5	1583	1293.5	541.5	436	1170.5	1205.5	512	287	1291.5	1109	825.25	5853.69	0.545521	863.042
PFL1865w	hypothetical protein, conserved	383.667	1303.33	1832	1761.67	366.667	1014	1589	1894	415.5	1084	1610.33	1872.67	1446.17	664.165	0.414874	1260.57
PFL1860c	hypothetical protein, conserved	234	221	238	250	287	228	291	216	247	211	256	195	236	1923.09	0.122536	239.5
PFL1840w	hypothetical protein, conserved	391	202	156	1577	512	312	214	1050	597	337	139	1531	364	1854.93	1.42068	584.833
PFL1825w	hypothetical protein, conserved	6318	6266	10461	21698	5796	6215	13450	17114	7427	9347	16547	21324	9904	6578.08	0.60659	11830.2
PFL1820w	hypothetical protein, conserved	1858.5	1914	1386.5	772	1498.5	1494	1271	713.5	2197.5	1902.5	1278.5	680	1440.25	477.83	0.349979	1413.88
PFL1815c	hypothetical protein, conserved	3300.67	2840.33	2245	2175	2480.33	1890.33	1929	2135.33	3056.5	2271	2306.33	2591.33	2288.67	1912.84	0.19164	2435.1
PFL1810w	hypothetical protein, conserved	3322	1453.5	1074	1055	2877	1571	1006	1224.5	3271	955.5	1276.5	1336	1306.25	1171.53	0.690285	1701.83
PFL1800w	hypothetical protein, conserved	2518.33	2796.33	2066.67	552.667	2143	2013.33	2070.67	462.667	2883	2266.33	1935.33	606.333	2068.67	1240.01	0.410995	1859.56
PFL1795c	hypothetical protein, conserved	479.4	895.4	1113.2	353.4	408.2	745.8	1117.4	313.4	513.6	814	1223.2	314.4	629.7	397.828	0.537007	690.95
PFL1785c	hypothetical protein, conserved	805	371.5	483	989.5	865	394.5	496	833.5	1018	326	511	1032.5	658	999.299	0.412612	677.125
PFL1775c	hypothetical protein, conserved	274	695	1142.5	1520.5	348.5	618	1355.5	1238	380.5	913	1344	1849	1027.75	2493.41	0.498436	973.208
PFL1760w	hypothetical protein, conserved	3892.5	2222.5	1550	2833	3484.5	1904	1253.5	3296	4032	2147	2313	4284.5	2573	1243.8	0.395174	2767.71
PFL1755w	hypothetical protein, conserved	672	367	530.5	853	502	426.5	526.5	774.5	502.5	453	597.5	907.5	528.5	386.918	0.327188	592.708
PFL1750c	hypothetical protein, conserved	3686	2658.33	2209.33	1309.33	4078.67	2663	2226	1476	3087.67	2569.67	1824.33	1106	2397.83	863.037	0.381902	2407.86
PFL1740w	hypothetical protein, conserved	1231	1319	3294	4658	963	1232	3135	4450	1174.5	1290	2729	4910.5	2024	1376.64	0.752842	2532.17
PFL1735c	hypothetical protein, conserved	2593	2359	2693	2349.5	2031.5	2008	2922	2315.5	3136	2425	2913	2748.5	2509	1071.23	0.141386	2541.17
PFL1730c	hypothetical protein, conserved	142.5	109.5	158	96.5	119.5	137.5	164.5	113.5	120	107.5	141	101.5	119.75	843.983	0.185966	125.958
PFL1715w	hypothetical protein, conserved	1019.5	807	1126.5	923	795	562.5	880	987.5	804.5	444.5	1017	714.5	843.5	342.87	0.234241	840.125
PFL1705w	hypothetical protein, conserved	6298.67	4347.33	4367	5603	7299	4027	5162	5379.33	7270.67	2478.33	4538.67	4557	4859.5	2364.97	0.284708	5110.67
PFL1695c	hypothetical protein, conserved	170	95	77	229	188	103	91	215	151	NA	79	169	151	995.59	0.369503	142.455
PFL1690w	hypothetical protein, conserved	94	160	208	226	107.5	174	202.5	213	101	334	195.5	275	199	2127.43	0.356577	190.875
PFL1685w	hypothetical protein, conserved	1952	1011	3480	6104	1748	895	3455	5729	NA	1143	3901	5078	3455	1601.68	0.556345	3136
PFL1675c	hypothetical protein, conserved	189	183	197	146	247	197	322	230	172	190	201	124	193.5	4341.69	0.260726	199.833
PFL1670c	hypothetical protein, conserved	271	119	1452.5	2026.5	263.5	148.5	1164	3072	212	107	1273	1978.5	717.5	3658.23	1.36837	1007.29
PFL1665c	hypothetical protein, conserved	1453.5	988	997.5	1182.5	1343.5	863.5	972	1430.5	1530	976	1171.5	905.5	1084.5	507.505	0.216687	1151.17
PFL1660c	hypothetical protein, conserved	166	121	NA	97	178	116	103	89	222	NA	NA	77	116	318.496	0.416221	129.889
PFL1650w	hypothetical protein, conserved	408.75	406.25	1383	1591.75	389.5	366.25	1356.75	1306.25	478	314.25	1264.5	1906	871.25	7129.3	0.672002	930.938
PFL1645w	hypothetical protein, conserved	3028.83	3184	3135.83	3250.67	2713.67	2660.17	2899	3140.5	3827.4	2502.33	2635	3805.5	3082.33	1529.6	0.138566	3065.24
PFL1640c	hypothetical protein, conserved	484	964.5	1300	1141	436.5	1011	1563.5	1214.5	596	1216.5	2025	1449.5	1177.75	477.637	0.393081	1116.83
PFL1630c	hypothetical protein, conserved	676	417	2210	3140	796	516	2413	3642	793	541	2143	3245	1469.5	1037.11	0.827739	1711
PFL1625w	hypothetical protein, conserved	1090	195	411	758.5	272.5	162	346	683.5	333	142.5	364	799.5	355	281.359	0.843717	463.125
PFL1610c	hypothetical protein, conserved	2555.5	2451	1680	923.5	2318	1841	1455	869	3961	1792.5	1526	1221	1736.25	955.86	0.492128	1882.79
PFL1605w	hypothetical protein, conserved	144	180.333	1200.33	444.667	234	172	1068.33	420	192.333	136.333	901.333	416.333	325.167	480.247	1.17478	459.167
PFL1600c	hypothetical protein, conserved	757.25	613.5	339.75	475.5	670	511.75	325.75	497	623	316.5	298.25	500.75	498.875	3860.02	0.3045	494.083
PFL1595w	hypothetical protein, conserved	2285	2989	2937	3846	2116	2316	1528	3602	3347	1949	2263	3978	2626.5	1196.34	0.305024	2763
PFL1585c	hypothetical protein, conserved	200.5	829.5	1275.5	270	245	609.5	1344.5	263	315	545	1466.5	247.5	430	618.951	1.11236	634.292
PFL1580w	hypothetical protein, conserved	268	146	197.5	862.5	302	140.5	216	745	351	124	210	1133	242	560.42	1.37488	391.292
PFL1575w	hypothetical protein, conserved	264	133	155	651	249	112	137	774	312	96	130	1035	202	316.857	1.53441	337.333
PFL1570w	hypothetical protein, conserved	848	267	780	897	852.5	261.5	704.5	941.5	811.5	251.5	697	1273	795.75	475.056	0.391491	715.417
PFL1565c	hypothetical protein, conserved	1838.5	269	237.5	4178	1805	271.5	263	3559.5	1870	228	241.5	5413.5	1038.25	1465.14	1.74313	1681.25
PFL1560c	hypothetical protein, conserved	2820	1404	1016	1503	2053	1352	1182	1515	1926	1669	1133	1155	1453.5	731.559	0.349244	1560.67
PFL1535w	hypothetical protein, conserved	373	863.5	1285	921.5	463	744	1086.5	835.5	594	695.5	1013	874	849.5	476.587	0.305065	812.375
PFL1510c	hypothetical protein, conserved	305	197	221	221	415.5	214.5	179	315.5	377.5	182.5	165	394.5	221	288.782	0.412621	265.667
PFL1505c	hypothetical protein, conserved	1116.5	343.5	309.5	236.5	1025.5	289	279.5	229.5	1196	277.5	251.5	246.5	284.25	317.341	1.34565	483.417
PFL1495w	hypothetical protein, conserved	830.5	497.5	1180.5	1779.5	1088.5	523	1162.5	1563.5	1076	474	1115	1513.5	1101.75	552.706	0.387624	1067
PFL1485w	hypothetical protein, conserved	3113	2877.5	3212	1960.5	4273.5	3535	2770.5	2076	4560.5	2024	2381.5	1739	2824	1353.63	0.322896	2876.92
PFL1470c	hypothetical protein, conserved	1007.5	1212.5	658.5	208	934	1213	718.5	197.5	1358	1729.5	840	207.5	887	704.999	0.551348	857.042
PFL1460c	hypothetical protein, conserved	243	168	226	201	308	176	225	240	306	169	216	241	225.5	1018.62	0.205706	226.583
PFL1455w	hypothetical protein, conserved	110.5	119	664.5	256	125	116.5	565	240	133.5	102	654.5	258	186.75	4024.92	1.17595	278.708
PFL1450c	hypothetical protein, conserved	525	360.5	405	391.5	478.5	358	362.5	335.5	614.5	358.5	305	447.5	377	120.22	0.237395	411.833
PFL1445w	hypothetical protein, conserved	660	883.333	1389.67	1491	588.667	710	1427	1227	706.333	607.667	1400.33	1180.33	1031.83	443.324	0.350176	1022.61
PFL1440c	hypothetical protein, conserved	463	297	670	799	427	305	534	803	432	271	543	884	498.5	732.777	0.422652	535.667
PFL1430c	hypothetical protein, conserved	472	221.5	2017	2386	544.5	244	1194	2126	384	181	1246	2170.5	869.25	812.253	0.998591	1098.88
PFL1415w	hypothetical protein, conserved	2079	7898	820	5706	2186	6516	811.5	5166.5	2481	5191	860.5	8780	3823.75	2519.74	0.745835	4041.29
PFL1405w	hypothetical protein, conserved	1399.67	1061.67	990	796.333	1119	757.667	952.667	639	1554	771.667	1142.67	792	971.333	492.498	0.283339	998.028
PFL1400c	hypothetical protein, conserved	955.5	875	1812.5	479.5	944.5	814.5	2062.5	502	837	892.5	1355.5	456	883.75	458.857	0.573283	998.917
PFL1395c	hypothetical protein, conserved	1313.6	1958.2	3676.4	5767.2	1327.8	1467.6	3459.4	5173.2	1294.6	919.6	3478.2	6808.4	2708.8	1930.4	0.738812	3053.68
PFL1390w	hypothetical protein, conserved	258.5	152	590	1493	392.5	177.5	643.5	1760.5	320	159.5	584.5	1355	488.5	3610	1.15282	657.208
PFL1380w	hypothetical protein, conserved	329.5	261	1650.5	905	377	277.5	1572.5	708	288.5	300.5	1231	1004	542.5	985.578	0.962911	742.083
PFL1375w	hypothetical protein, conserved	1106.5	1012	1109.5	568.5	900	956.5	1165.5	728.5	1105.5	1115.5	1025.5	591.5	1018.75	397.599	0.205718	948.75
PFL1365w	hypothetical protein, conserved	122	111.5	566	192.5	117.5	106.5	459.5	169	128.5	100	535	163.5	146	1681.22	1.21992	230.958
PFL1355w	hypothetical protein, conserved	340	253	856	903	302	203	559	813	300	189	648	528	434	2025.71	0.606878	491.167
PFL1340c	hypothetical protein, conserved	3299	1764.5	1055.5	732	2602.5	1176.5	931.5	821.5	3097	1134	859	857.5	1094.75	916.965	0.857619	1527.54
PFL1335w	hypothetical protein, conserved	828	443	1831	4852.5	1070	403.5	1412.5	4101.5	1087.5	368.5	1691	6662	1250	1716.41	1.62553	2062.58
PFL1330c	hypothetical protein, conserved	644.25	294	1388.75	6008.25	887.75	382.75	1182.75	5806.75	947.75	248.75	1151	7225.25	1049.38	2031.83	2.43814	2180.67
PFL1325c	hypothetical protein, conserved	1649	2260	1745.5	2086.5	1727	1405.5	1151	1982	2824.5	1324.5	1385	1868	1736.25	573.685	0.268142	1784.04
PFL1320w	hypothetical protein, conserved	161	97	117.5	883	174	106	129	780	174	103	115	1127	145	537.182	2.55395	330.542
PFL1305c	hypothetical protein, conserved	486	172	248	1843	405	188	273	1557	147	164	223	2417	260.5	1215.58	3.0323	676.917
PFL1300c	hypothetical protein, conserved	745	1983.5	4442.5	6270	974.5	1745	4485.5	6155.5	694.5	1262.5	4399	4292	3137.75	2057.82	0.669333	3120.79
PFL1295w	hypothetical protein, conserved	476	509	609.5	2533	475.5	457	416	2003.5	616	449	628.5	2564	559.25	705.008	1.52163	978.083
PFL1280w	hypothetical protein, conserved	1858	477	824.667	396.667	275.667	365	1128	316	322.5	444	1336	602.5	460.5	568.529	1.08439	695.5
PFL1275c	hypothetical protein, conserved	1174.5	1366.5	2193	1787	612	1083.5	1216.5	1982.5	816.5	932.5	1809	2416	1291.5	1295.92	0.446284	1449.12
PFL1265c	hypothetical protein, conserved	376.5	146.5	109.5	92	334	157.5	125	109	286.5	128	91.5	75	126.5	661.237	0.812674	169.25
PFL1255c	hypothetical protein, conserved	187.5	173	393.5	178.5	162	166.5	469.5	187.5	226	165.5	457.5	138.5	183	127.32	0.66886	242.125
PFL1250c	hypothetical protein, conserved	260	368	1201.5	2033.5	240.5	302	1331	1780	357.5	335	1768.5	2547.5	784.75	1424.67	1.06304	1043.75
PFL1240c	hypothetical protein, conserved	2512.33	1392.33	1766.33	1338.33	1606.67	1377.33	1803.67	1144.33	2301.67	1302	2020.33	1468	1537.33	552.028	0.276512	1669.44
PFL1235c	hypothetical protein, conserved	3041.5	2860	2721	1840	3163	2747.5	2707.5	1443	3376.5	2583	2538.5	1513.5	2714.25	581.943	0.230198	2544.58
PFL1230w	hypothetical protein, conserved	1826	2028	1017	401	1400	1447	1135	372	3054	2005	1702	520	1423.5	1488.25	0.552988	1408.92
PFL1225c	hypothetical protein, conserved	1988	2428	1221	459	1577	2815	1525	475	2456	2036	1279	263	1551	815.853	0.543091	1543.5
PFL1220w	hypothetical protein, conserved	2456	1591	1323	1146	2115	1768	1555	1176	3233	1548	1683	956	1573	623.066	0.40344	1712.5
PFL1215c	hypothetical protein, conserved	1107	1117	1138.5	1478	1182	952.5	1350	1440.5	1621	882.5	1613	1386.5	1266	358.741	0.193346	1272.38
PFL1210w	hypothetical protein, conserved	153.333	703	907.333	540.667	128.333	538.667	1081.67	562.667	144.333	533.333	1080.67	603.333	551.667	951.746	0.600385	581.444
PFL1205c	hypothetical protein, conserved	161.667	316	596.667	210.333	144.667	283	808.333	178.667	202	353.333	614	194.333	246.667	769.301	0.879179	338.583
PFL1200c	hypothetical protein, conserved	1999	2083	1204	1608	2118	1913	1406	1805	NA	1629	1254	1178	1629	512.521	0.218039	1654.27
PFL1195w	hypothetical protein, conserved	1036	310	424	714	858	414	841	844	1116	428	863	1152	842.5	1866.74	0.346357	750
PFL1190c	hypothetical protein, conserved	1345.67	341	934	1276	1925.67	382	964.667	1159.33	2021.33	324	813.333	1139.67	1052.17	694.844	0.530058	1052.22
PFL1175w	hypothetical protein, conserved	2848	2807	1738.5	625.5	2611.5	2345.5	1529	620	4046	2388	1713	593	2042	1059.3	0.518786	1988.75
PFL1165w	hypothetical protein, conserved	567.5	147.5	133.5	201.5	589.5	181.5	143	263	689	182.5	137	216	192	207.465	1.05697	287.625
PFL1160c	hypothetical protein, conserved	526	255	421	5888	852	383	504	4605	679	222	386	5255	515	3289.47	4.24371	1664.67
PFL1145w	hypothetical protein, conserved	1473	1585	785	673	1353	1285	883	797	1644	1122	905	558	1013.5	374.383	0.366739	1088.58
PFL1140w	hypothetical protein, conserved	675	1453	2948	1761	509	1212	809	1756	465	1788	2903	2683	1604.5	1212	0.560628	1580.17
PFL1135c	hypothetical protein, conserved	613.667	1051.33	1227.33	1690.33	479.667	1019.33	1184.67	1605.67	545.667	1138.33	1115.33	1970	1126.83	5099.43	0.406452	1136.78
PFL1130c	hypothetical protein, conserved	727.143	827.143	885.143	1161.43	803.571	644.571	955	1044.86	991.286	568.857	986.286	851.714	868.429	260.01	0.196305	870.583
PFL1115w	hypothetical protein, conserved	2091	1311	1786	1499	1241	1468	1792	1844	887	1564	1520	2675	1542	444.025	0.294259	1639.83
PFL1105c	hypothetical protein, conserved	421	152	194	965	511	216	274	857	267	209	271	863	272.5	337.182	1.08769	433.333
PFL1100w	hypothetical protein, conserved	238.5	266.5	1467	513	334.5	256.5	1331	596.5	260.5	331	1252.5	525	423.75	877.245	1.08856	614.375
PFL1095c	hypothetical protein, conserved	224	168	332	221	245	202	374	191	281	168	339	190	222.5	392.08	0.317815	244.583
PFL1085w	hypothetical protein, conserved	935.5	484.5	218	528.75	863.5	354	235.333	382.75	1031	378.333	231	490	433.625	368.565	0.650513	511.056
PFL1080c	hypothetical protein, conserved	1146	964	366	703	1034	795	328	663	1311	512	345	594	683	359.249	0.478639	730.083
PFL1075w	hypothetical protein, conserved	688.75	751.25	3847	2681.25	855.75	541	4288.5	2499.25	896.75	696.5	5126	3466.75	1698	1434.29	0.98005	2194.9
PFL1065c	hypothetical protein, conserved	327.5	198.5	815	1092	296	182	901.5	1008	300.5	170	907	1307.5	571.25	531.463	0.729425	625.458
PFL1060c	hypothetical protein, conserved	109	130.5	485.5	404	147.5	147	462.5	381.5	109	147	467.5	277.5	212.5	459.932	0.736513	272.375
PFL1055c	hypothetical protein, conserved	7152.5	6606.5	874.5	365	8685	5825	611	457.5	9498.5	6400.5	750.5	359.5	3349.75	3027.96	1.09806	3965.5
PFL1050w	hypothetical protein, conserved	413	350	865	2062	464	341	962	2061	372	274.5	951	2660	664.5	1065.36	1.23734	981.292
PFL1045w	hypothetical protein, conserved	139	433.5	365.5	498	134.5	282	522	413	139	307	692.5	313	339.25	405.69	0.505244	353.25
PFL1035w	hypothetical protein, conserved	143	158.5	1214	464	170	162	1166.5	538	150.5	150.5	1158.5	500	317	1359.7	1.37894	497.958
PFL1030w	hypothetical protein, conserved	428	221.5	154.5	151.5	746	316	198	158	625.5	203.5	142	145	200.75	11771.2	1.01726	290.792
PFL1025c	hypothetical protein, conserved	500.5	215	515	1149.5	1084	331.5	742	1107.5	850	176.5	651.5	1317	696.75	409.718	0.553698	720
PFL1020w	hypothetical protein, conserved	797	1295	1168	920	924	1442	314	1138	826	1359	1155	439	1031	1263.84	0.339463	981.417
PFL1015w	hypothetical protein, conserved	1429	706	602	803	896	644	530	760	860	459	423	956	733	1973.12	0.371232	755.667
PFL0995c	hypothetical protein, conserved	105	106	101	151	125	110	103	135	115	127	NA	NA	112.5	318.623	0.145385	117.8
PFL0990w	hypothetical protein, conserved	327	320	494	1207	398	349	674	966	274	557	789	586	525.5	351.692	0.548625	578.417
PFL0985c	hypothetical protein, conserved	NA	609	699	448	401	350	489	484	584	629	606	740	584	967.011	0.211794	549
PFL0980w	hypothetical protein, conserved	1959.5	1529	1524.5	877	1477.5	1582	1475	852	1462.5	1682.5	1239	836	1476.25	3144.26	0.240261	1374.71
PFL0975w	hypothetical protein, conserved	279.4	155.6	654.2	3279	365.8	158.2	580	2562.8	348.2	124.6	717.8	2725.8	472.9	1162.54	2.42986	995.95
PFL0920c	hypothetical protein, conserved	607	827	1168.5	499.5	501.5	711.5	1270.5	467.5	564.5	699.5	1215	322	653.25	2474.4	0.486898	737.833
PFL0915c	hypothetical protein, conserved	213	192	193	138	174	132	NA	163	241	NA	NA	161	174	35.4187	0.201746	178.556
PFL0910c	hypothetical protein, conserved	220	189	213	227	200	NA	NA	191	NA	228	236	138	213	388.707	0.141119	204.667
PFL0905c	hypothetical protein, conserved	147	119	141	211	190	161	219	185	225	142	NA	204	185	375.133	0.196583	176.727
PFL0895c	hypothetical protein, conserved	9973	4052	1939	1440	7087	3308.5	2029.5	1129.5	9790	3540.5	2129.5	1385.5	2719	2726.42	1.1771	3983.67
PFL0880c	hypothetical protein, conserved	1944.75	1365.5	1413.5	1189	1871	1249.25	1461.75	1009.25	2273	1096.5	1570	1505	1437.62	424.353	0.259247	1495.71
PFL0875w	hypothetical protein, conserved	212.5	91.5	77.5	121.5	278.5	97.5	87.5	105.5	368	82.5	79.5	115	101.5	214.679	0.921607	143.083
PFL0865w	hypothetical protein, conserved	1648	1346.5	1596.5	3591	1425	1367	1634.5	3029.5	1947	1456.5	1411	3242.5	1615.5	1033.25	0.506023	1974.58
PFL0860c	hypothetical protein, conserved	1339	1324	1130	1032	1663	999	904	1103	1751	453	941	998	1067.5	528.682	0.327028	1136.42
PFL0855c	hypothetical protein, conserved	1637.5	1487.5	1394	834	1635	1554.5	1464	1041.5	1671	1678	1420	1278.5	1475.75	509.342	0.177501	1424.62
PFL0845w	hypothetical protein, conserved	23101	24815	20753	10173	18540	22791	20160	9250	24257	28135	18600	12690	20456.5	10703.8	0.291583	19438.8
PFL0840c	hypothetical protein, conserved	685.5	438	223.5	277	511.5	241	222	310	622	205	250	354.5	293.5	2255.61	0.56359	361.667
PFL0830w	hypothetical protein, conserved	2950.5	3257	2024.5	998	3663	2178	2229	826	3778.5	1925	2120.5	958	2149.25	914.748	0.47117	2242.33
PFL0825c	hypothetical protein, conserved	946	563	334	260	1105	509	407	225	1347	599	447	201	478	1031.16	0.768341	578.583
PFL0820c	hypothetical protein, conserved	326	193	719	537	290	179	696	470	281	139	674	407	366.5	3660.06	0.569191	409.25
PFL0800c	hypothetical protein, conserved	2396	1866	2483	2213	1584	3659	2812	2323	1314	3188	2405	1578	2359.5	739.89	0.289988	2318.42
PFL0795c	hypothetical protein, conserved	7175	4019	1724	2017	4542	4216	2355	2283	4836	4485	1824	1625	3187	11675.7	0.539601	3425.08
PFL0790w	hypothetical protein, conserved	3578.5	1807	1814	3054	2704	1484.5	1508.5	2726.5	3548	1427.5	1540	3065	2259	1104.74	0.371916	2354.79
PFL0775w	hypothetical protein, conserved	159	130	329	653	128	128	452	859	156	103	404	808	244	1380.94	1.14295	359.083
PFL0765w	hypothetical protein, conserved	1171	2332.5	1429.5	2837.5	957.5	1391	1187.5	2165	1365	1201	1809	2718.5	1410.25	821.68	0.457593	1713.75
PFL0750w	hypothetical protein, conserved	452	201	822	1239	559	197	583	1035	692	108	752	1400	637.5	531.746	0.642797	670
PFL0745c	hypothetical protein, conserved	964	684	1420.5	2448	986	777	1211.5	1969.5	810	718.5	1011	2082.5	998.5	585.994	0.596692	1256.88
PFL0730w	hypothetical protein, conserved	926	2019.5	1788	655	763	1485.5	1937	538.5	993.5	1921.5	1886.5	652.5	1239.5	1267.96	0.478132	1297.21
PFL0720w	hypothetical protein, conserved	180	452	776	1958	467	616	1497	1899	358	483	1216	801	696	926.869	0.872125	891.917
PFL0710w	hypothetical protein, conserved	317	317	408	616	301	293	433	NA	810	306	544	425	408	740.753	0.401758	433.636
PFL0700w	hypothetical protein, conserved	312	322	287	144	270	319	341	147	388	NA	346	115	312	1376.6	0.298764	271.909
PFL0680c	hypothetical protein, conserved	207	122	854	1364	249	129	882	1126	229	125	995	1167	551.5	1010.4	0.876104	620.75
PFL0675c	hypothetical protein, conserved	11108	8458	4140.5	2687.5	5953.5	4243	2741.5	2397	11668	4856	4093	3300.5	4191.75	3497.51	0.768832	5470.54
PFL0640w	hypothetical protein, conserved	524	796	1784	1180	509	685	2021	1358	571	815	2057	1784	997.5	624.82	0.605622	1173.67
PFL0615w	hypothetical protein, conserved	588	705	2554	1901	495	563	1935	2133	436	385	1571	2948	1138	981.046	0.813381	1351.17
PFL0610w	hypothetical protein, conserved	170	152.5	839.5	415.5	157	109.5	638.5	403	175.5	89.5	703	353.5	264.5	2801.7	0.966836	350.583
PFL0605c	hypothetical protein, conserved	167.5	216.5	847	330	218.5	221	923	338.5	217	250	917	336	290	995.064	1.01834	415.167
PFL0600w	hypothetical protein, conserved	419.5	511	1368	1236	449	571.5	1161.5	1563	309.5	609	1263	1768.5	885.25	464.001	0.573722	935.792
PFL0575w	hypothetical protein, conserved	737.75	993	1709.8	1638	782.4	739.8	1279.8	1492.6	833	634.6	1380.2	990.6	991.8	999.785	0.384467	1100.96
PFL0555c	hypothetical protein, conserved	2211.33	1616.33	1975.33	1754.33	2049.67	1474.33	1664	1360	2742.33	1702.67	1770.67	1848.67	1762.5	3108.67	0.208811	1847.47
PFL0535c	hypothetical protein, conserved	131	104	329	968.5	158.5	117.5	355	888.5	144.5	116.5	372.5	1029.5	243.75	655.198	1.46834	392.917
PFL0530c	hypothetical protein, conserved	2645.5	1820	2183.5	1625.5	2848.5	1451	1994	1476	3558	1379.5	2165	1544.5	1907	1093.5	0.350923	2057.58
PFL0525w	hypothetical protein, conserved	525	248	264	224	508.5	302	323	182	375	249	245.5	124.5	256.5	607.087	0.470567	297.542
PFL0520c	hypothetical protein, conserved	994	718.5	482.5	510.5	686.5	550.5	570	455.5	1334	573.5	603	359.5	571.75	651.115	0.467587	653.167
PFL0515w	hypothetical protein, conserved	763	959	803	528	713	844	888	511	841	1029	997	479	822	375.834	0.229767	779.583
PFL0510c	hypothetical protein, conserved	355.5	241.5	178	144	336	237.5	197	157	321.5	203	NA	166	203	94.0307	0.371539	230.636
PFL0505c	hypothetical protein, conserved	802	793	1365	1580	645	627	692	1626	598	325	949	1183	797.5	396.476	0.521345	932.083
PFL0490c	hypothetical protein, conserved	171	256	669	401	191	183	753	397	207	212	816	406	326.5	223.676	0.718302	388.5
PFL0485w	hypothetical protein, conserved	282	538	995	1013	350	548	1252	967	348	692	1369	1042	829.5	355.891	0.447159	783
PFL0470w	hypothetical protein, conserved	1146.5	461	666	349	1548.5	507.5	760.5	312	1368.5	447.5	659	282.5	583.25	373.869	0.726993	709.042
PFL0455c	hypothetical protein, conserved	264	263	316	203.5	245.5	230.5	340	198.5	322	336	337	223.5	263.5	573.562	0.205894	273.292
PFL0450c	hypothetical protein, conserved	2045	2515	2313	1592	1328	2047	2377	1510	2335	2488	2666	2399	2324	1050.22	0.188164	2134.58
PFL0445w	hypothetical protein, conserved	1173	1715.33	3863.33	5668.33	1386.67	1263.67	3127.67	4719.33	1363	1228	3455.67	7539	2421.5	1953.58	0.863133	3041.92
PFL0440c	hypothetical protein, conserved	3862	1885	2287	3389	3746	1816	1678	2734	4639.5	1395	1677	2259	2273	1102.13	0.463282	2613.96
PFL0435w	hypothetical protein, conserved	1105	1126.5	1725.5	1060	776.5	1064	1436	982.5	671	867.5	1325.5	1013	1062	275.837	0.272695	1096.08
PFL0425c	hypothetical protein, conserved	167.667	254.333	433.667	168	180.333	236	468.333	169	178.667	218	402.667	144.667	199.167	896.736	0.580447	251.778
PFL0410w	hypothetical protein, conserved	98	81	99.5	102	108.5	87.5	99	101	110	133	111	97	100.25	1982.86	0.129562	102.292
PFL0405w	hypothetical protein, conserved	2951.29	2822.29	1938.14	729.286	2392.29	2073.71	1734.57	653	3187	2189.14	1818.57	751.571	2005.93	868.523	0.431263	1936.74
PFL0395c	hypothetical protein, conserved	202.5	224	484.5	278.5	221	202.5	587.5	271	220.5	236	588	223	230	917.044	0.65113	311.583
PFL0390c	hypothetical protein, conserved	169.5	148.5	310.5	186.5	188.5	144	332.5	189.5	214.5	133	272.5	226	189	791.741	0.343747	209.625
PFL0355c	hypothetical protein, conserved	3438.5	3764.5	3852	2131	4572	4061	4550	2246.5	3899.5	3294.5	3576.5	2085.5	3670.5	860.951	0.238002	3455.96
PFL0350c	hypothetical protein, conserved	772.25	371	2603.5	4968.25	1107.25	420.25	2323.75	4253.75	1014	285.75	2085	6047.25	1596.12	1713.56	1.21967	2187.67
PFL0345w	hypothetical protein, conserved	222.5	179	300.5	262.5	243	212	284	201.5	177	169	236.5	225.5	224	1500.73	0.187062	226.083
PFL0340w	hypothetical protein, conserved	1229	1638.5	2916	1878	820	1608	2443	1923.5	1033.5	1392.5	2542.5	1856	1747.25	656.269	0.359046	1773.38
PFL0325w	hypothetical protein, conserved	439.5	367	280.5	218.5	505.5	376	317	202.5	356	304.5	257.5	173	310.75	804.637	0.316811	316.458
PFL0320w	hypothetical protein, conserved	197	75	75	152	267	132	103	145	166	103	70	156	138.5	763.161	0.415935	136.75
PFL0315c	hypothetical protein, conserved	708.5	368.25	417	764.5	1139.75	474.25	400	799	955.25	344.5	299.5	890	591.375	251.446	0.47496	630.042
PFL0305c	hypothetical protein, conserved	155	106.5	99.5	137	175.5	113	106	120	177	105	102.5	151	116.5	285.33	0.248388	129
PFL0295c	hypothetical protein, conserved	2618.5	2920.5	1911	2069.5	1630	2432	2084.5	1993.5	1960	2920.5	1626	3022.5	2077	17075	0.241187	2265.71
PFL0290w	hypothetical protein, conserved	3465.25	2479.25	3998.25	3965	3805.25	2326.5	3919.75	3668.25	3707.25	2225	3432.75	3398	3566.75	1695.54	0.182288	3365.88
PFL0280c	hypothetical protein, conserved	911	844	8163	4136	624	648	6734	3589	743	837	6072	4867	2250	2372.45	1.2335	3180.67
PFL0275w	hypothetical protein, conserved	15176.7	8078.67	3711	8510.33	12463.3	4898.33	2985.33	9145.33	19849.3	4289	4114.33	11536.7	8294.5	5510.75	0.631248	8729.86
PFL0270c	hypothetical protein, conserved	2023	3001	1663.5	2078	1315	2082.5	1892	2194.5	1773	2152	2214	2454	2080.25	720.885	0.200561	2070.21
PFL0265w	hypothetical protein, conserved	1215	690	949	1418	878	502	796	937	1054	499	606	1312	907.5	294.617	0.336463	904.667
PFL0260c	hypothetical protein, conserved	728	304	372	951	609	465	417	829	727	383	311	1098	537	245.687	0.495295	599.5
PFL0250w	hypothetical protein, conserved	368	209.5	388	1928	490.5	264.5	523	1593	699.5	294.5	698.5	1846.5	506.75	1334.53	1.25222	775.292
PFL0235w	hypothetical protein, conserved	336	228	1141	1417	364	222	1043	1234	417	171	1203	1255	730	442.667	0.678151	752.583
PFL0225c	hypothetical protein, conserved	687	577	1072	1149	707	588	1541	939	852	841	1444	993	895.5	466.245	0.348222	949.167
PFL0205w	hypothetical protein, conserved	699	343	822	698	416	205	681	655	503	173	799	764	668	288.966	0.342609	563.167
PFL0200c	hypothetical protein, conserved	269	223.5	700	432	388.5	235	773	392.5	228	182.5	612	380.5	384.5	265.411	0.513057	401.375
PFL0195w	hypothetical protein, conserved	205	88	70	77	174	99	78	73	171	75	NA	64	78	1731.04	0.650598	106.727
PFL0175c	hypothetical protein, conserved	1956.5	683	655	537	1548	716.5	848.5	456	2086	534	874.5	403.5	699.75	620.959	0.83723	941.542
PFL0165c	hypothetical protein, conserved	300.5	189.5	569	846	273.5	174	637.5	792.5	279	145	580	1454.5	434.75	329.649	0.88005	520.083
PFL0140w	hypothetical protein, conserved	744	764	868	545	748	681	798	508	895	606	788	469	746	803.024	0.187565	701.167
PFL0135w	hypothetical protein, conserved	2935.5	2264.5	1681	900.5	2191	2568.5	1463	671.5	2263.5	2947	1245.5	827	1936	1014.72	0.418845	1829.88
PFL0130c	hypothetical protein, conserved	3045.25	2505	2887.5	4211.75	3014.75	2125	2640	4034	3207.75	1851	2361.75	5123	2951.12	1204.77	0.321239	3083.9
PFL0125c	hypothetical protein, conserved	738	457	637	301.5	787.5	547.5	670.5	296	489	470	515	338	502	12859.8	0.326037	520.583
PFL0115w	hypothetical protein, conserved	695.667	261.8	180.833	245.667	510	275	166	246.5	675.5	278.2	260.333	280.167	268.4	293.869	0.678958	339.639
PFL0105w	hypothetical protein, conserved	841.5	924	1392.5	1956.5	843.5	789.5	1452	2147	827	494	1370	2666.5	1147	1152.89	0.57263	1308.67
PFL0095c	hypothetical protein, conserved	819	1415	1417	1996	812	1109	1895	1921	NA	952	2277	1438	1417	667.227	0.357968	1459.18
PFL0090c	hypothetical protein, conserved	167	148	819	1205	267	151	779	1368	250	109	1014	1090	523	1233.79	0.913878	613.917
PFL0085c	hypothetical protein, conserved	158	123	527	735	174	136	421	500	190	92	319	701	254.5	5815.76	0.90792	339.667
PFL0065w	hypothetical protein, conserved	132	83	60	161	247	102	NA	107	179	80	71	195	107	307.22	0.558153	128.818
PFL0045c	hypothetical protein, conserved	2742.5	4203	2055	1593	4242	4352	2071	1508.5	5393.5	4744.5	2041.5	1025.5	2406.75	1809.6	0.619252	2997.67
PFI1760w	hypothetical protein, conserved	3259	4070	654	294	2807	3088	444	280	3093	2959	438	241	1730.5	1274.39	0.870918	1802.25
PFI1755c	hypothetical protein, conserved	27115	11175	973	597	23755	11440	960	577	28365	9581	874	644	5277	9647.2	2.08606	9671.33
PFI1750c	hypothetical protein, conserved	292	3189	1122	404	217	3038	1384	326	NA	3765	1694	NA	1253	1440.31	1.07103	1543.1
PFI1745c	hypothetical protein, conserved	1420	988	1523	806	716	720	893	979	787	652	737	992	849.5	305.16	0.325828	934.417
PFI1725w	hypothetical protein, conserved	3538	1190	264	110	2436	1014	253	101	3885	1109	266	139	640	1234.19	2.12848	1192.08
PFI1715w	hypothetical protein, conserved	1579	722	857	3111	1865	927	825	3210	1669	920	855	2726	1253	872.634	0.746038	1605.5
PFI1705w	hypothetical protein, conserved	1475	704	873	1370	1077	658	886	1340	1320	493	951	1498	1014	4264.58	0.338108	1053.75
PFI1690c	hypothetical protein, conserved	770.5	309.5	265.5	348.5	749.5	325.5	312	274	910.5	231.5	238.5	339.5	318.75	2882.05	0.750779	422.917
PFI1680w	hypothetical protein, conserved	2128.5	3073	3096.5	2975.5	2726	1931.5	3115	2662.5	2597.5	2365	3403.5	3695	2850.75	1394.43	0.180582	2814.12
PFI1675w	hypothetical protein, conserved	288	123	75	100	401	154	103	84	648	162	86	90	113	256.511	1.53582	192.833
PFI1660w	hypothetical protein, conserved	343	176	568	1314	318	188	597	1060	284	164	793	1417	455.5	550.812	0.98452	601.833
PFI1655c	hypothetical protein, conserved	303	222	638	1602	317	233	817	1328	346	287	895	1608	492	505.498	1.08447	716.333
PFI1645c	hypothetical protein, conserved	643	1319.5	1407	1249.5	540	1221	1573.5	1441.5	780.5	1925	1602.5	1114.5	1284.5	709.078	0.320138	1234.79
PFI1640c	hypothetical protein, conserved	1637	706	1092	1139	911	681	1433	850	1710	767	1185	1452	1115.5	336.346	0.323562	1130.25
PFI1630c	hypothetical protein, conserved	712	225	429	1178	551	259	363	1295	601	203	449	711	500	399.347	0.703994	581.333
PFI1615w	hypothetical protein, conserved	237.5	167	1319.5	1172.5	295.5	186	1170.5	1058.5	306	186.5	1293	1254	682.25	613.242	0.759715	720.542
PFI1615c	hypothetical protein, conserved	717	700	1023	467	566	513	794	516	421	359	593	596	579.5	206.925	0.313717	605.417
PFI1605w	hypothetical protein, conserved	210.5	156	241	209	257	161.5	240.5	189	234.5	172	216	208.5	209.75	74.0125	0.156436	207.958
PFI1595c	hypothetical protein, conserved	423	645	290	106	410	579	257	100	364	498	210	112	327	5505.36	0.56651	332.833
PFI1590c	hypothetical protein, conserved	3733	5068	6227.5	5753	2891	4209.5	6350.5	5849	3581	3313	6568	7871	5410.5	1501.27	0.287927	5117.88
PFI1560c	hypothetical protein, conserved	1107.5	298	356.5	2508.5	2158.5	387.5	303.5	2367	2342	228.5	348	3035	747.5	4324.41	1.46776	1286.71
PFI1550c	hypothetical protein, conserved	558	136	136	263	680	157	120	223	680	118	129	290	190	199.651	1.15611	290.833
PFI1530c	hypothetical protein, conserved	815	714	854	2436	816	634	715	2475	855	462	950	3025	835	906.26	1.04698	1229.25
PFI1525w	hypothetical protein, conserved	1507	1795	3025	3991	1361	1724	3340	3874	1665	2250	3192	4113	2637.5	1057.46	0.396565	2653.08
PFI1515w	hypothetical protein, conserved	1499	1288	1117	3034	1510	1255	1080	2535	1641	1591	1215	2836	1504.5	698.58	0.456252	1716.75
PFI1505c	hypothetical protein, conserved	1709	1667.5	1055	1261	1331	1405	940	1235	1999.5	1143	1135	1258	1259.5	457.612	0.242768	1344.92
PFI1495w	hypothetical protein, conserved	972.5	1081.5	1333	529	858.5	933.5	1146	433.5	811.5	959	1071	295.5	946.25	603.096	0.32472	868.708
PFI1480w	hypothetical protein, conserved	4718.5	3168.5	3467.5	1834	5029	2956.5	3176	1668.5	5031	2911.5	2798.5	1963	3062.5	1149.42	0.382745	3226.88
PFI1460c	hypothetical protein, conserved	133	104	621	992	154	129	504	791	128	117	460	1185	307	334.042	1.24517	443.167
PFI1455c	hypothetical protein, conserved	284	86	74	179	414	108	87	136	500	NA	67	150	136	1423.84	1.08186	189.545
PFI1450c	hypothetical protein, conserved	133	84	95	119	207	136	207	137	239	114	NA	186	136	7430.9	0.374946	150.636
PFI1440w	hypothetical protein, conserved	295.5	190	944.5	652	350	209	1108	780.5	313.5	141.5	678.5	623	486.5	722.471	0.655188	523.833
PFI1430w	hypothetical protein, conserved	228	152.5	1203.5	1099	321	170.5	1118	1302	338	146.5	1113	1267.5	718.5	715.859	0.705461	704.958
PFI1425w	hypothetical protein, conserved	2390	2033.5	1728	1303	1592	1465.5	2042.5	1347	2671	2351	2091.5	2031	2032.25	799.69	0.215015	1920.5
PFI1410c	hypothetical protein, conserved	175	215.333	894.667	441	160	183	1001	436.667	192.667	220.667	1051.33	578	328.667	525.917	1.03895	462.444
PFI1405c	hypothetical protein, conserved	374	3132	4014	844	277	1550	2164	612	327	1769	2752	1227	1388.5	6731.68	0.879637	1586.83
PFI1400c	hypothetical protein, conserved	1430	1217	1407	567	1149	1188	812	474	1137	622	795	217	974.5	4151.54	0.402294	917.917
PFI1395w	hypothetical protein, conserved	105	77	93	764	118	95	135	491	99	79	116	489	110.5	935.738	2.06023	221.75
PFI1390w	hypothetical protein, conserved	737	520	748	714	373	559	593	584	492	683	527	742	588.5	241.343	0.203133	606
PFI1385c	hypothetical protein, conserved	999	1049.5	1340	1020.5	986	770	1073.5	959	985	991	1194.5	673.5	995	470.988	0.172285	1003.46
PFI1380c	hypothetical protein, conserved	250.5	230.5	228	157	409.5	298.5	245	150	313.5	203.5	157	129	229.25	1688.64	0.35409	231
PFI1355w	hypothetical protein, conserved	1269.5	523	3862.5	6676.5	1650	682	3147	5794	1818	459	3269	4967.5	2482.5	1744.53	0.858097	2843.17
PFI1335w	hypothetical protein, conserved	775	482	263	250.333	928.667	417.667	271	265.667	959	412.333	248.333	292.667	352.5	240.559	0.765674	463.806
PFI1330c	hypothetical protein, conserved	431	367	754	921	389	334	825	712	417	408	834	886	571.5	382.333	0.406767	606.5
PFI1320c	hypothetical protein, conserved	864	467	489	1331	704	434	450	897	1035	286	561	1284	632.5	542.329	0.549027	733.5
PFI1315c	hypothetical protein, conserved	527	261	693.5	1521	428	258.5	940	1441	591	226.5	903.5	1414	642.25	900.688	0.743115	767.083
PFI1300c	hypothetical protein, conserved	546	409	451.667	2048.33	721.667	365.333	403	1910.67	662	274.333	367.333	2460	498.833	806.999	1.55692	884.944
PFI1285w	hypothetical protein, conserved	214.5	162	185.5	139	249	159	205	131	264	119.5	154	121.5	160.5	1728.95	0.30295	175.333
PFI1270w	hypothetical protein, conserved	35983	NA	33378	12812	34088	26283	37056	10690	44462	44732	41955	11577	34088	16400	0.382887	30274.2
PFI1265w	hypothetical protein, conserved	538	778	2862	1696.33	774	853.333	2775	1682.67	586.667	771.333	2591	1911.67	1268	1054.99	0.700023	1485
PFI1255w	hypothetical protein, conserved	220	163	282	1194	257	158	243	925	278	117	232	940	250	393.632	1.48856	417.417
PFI1230c	hypothetical protein, conserved	274	180	138	121	458	208	157	117	388	211	124	108	168.5	754.063	0.670587	207
PFI1225w	hypothetical protein, conserved	150	124	121	104	139	137	125	115	103	134	104	101	122.5	38.4849	0.133705	121.417
PFI1220w	hypothetical protein, conserved	296	134	216	127	186	119	223	95	219	128	169	80	151.5	1118.97	0.419837	166
PFI1210w	hypothetical protein, conserved	335	197	164.75	1335.5	424.5	213.333	159	1054.5	348	146.25	118.5	1378	274.167	436.374	1.74039	489.528
PFI1200w	hypothetical protein, conserved	2507	1784.5	2291.5	3808	2951	1470.5	2037.5	3913	2889	1410.5	2715	4484	2611	1403.22	0.376582	2688.46
PFI1190w	hypothetical protein, conserved	793.5	913	1079	941.5	666.5	888	1203.5	864	663.5	758.5	1353	1036.5	900.5	5258.23	0.232533	930.042
PFI1185c	hypothetical protein, conserved	677.5	1074.5	1163.5	1110	753	699	841	1143	2239	307.5	852	761	846.5	484.993	0.554949	968.417
PFI1180w	hypothetical protein, conserved	5370	2365.5	2249	2306.5	4562	1415	1517.5	2528	5534.5	1282	1615.5	2411	2336	1570.19	0.65053	2763.04
PFI1165c	hypothetical protein, conserved	NA	104	138	146	144	140	155	136	111	111	NA	116	137	1855.8	0.130367	130.1
PFI1155w	hypothetical protein, conserved	423.5	226	1465.5	3180	460.5	243.5	1078	2754.5	443	267	1031.5	4113.5	746	1147.02	1.77367	1307.21
PFI1150w	hypothetical protein, conserved	1099	2624	2812	1351.5	1059.5	2600	2733.5	1272.5	1192.5	2962.5	2668.5	1582	2091	833.648	0.375815	1996.46
PFI1120c	hypothetical protein, conserved	490.429	291.143	1087.71	1015.43	513.429	306.714	1146.71	949.857	648.857	306.571	1099	1147.43	799.357	365.87	0.446114	750.274
PFI1095w	hypothetical protein, conserved	161	167	215	166	243	164	247	151	239	176	294	132	171.5	6377.97	0.2896	196.25
PFI1080w	hypothetical protein, conserved	104	84	202	146	88	79	157	131	105	NA	NA	161	118	770.742	0.342823	125.7
PFI1075w	hypothetical protein, conserved	4424	5893	4778	3851	5582	5296	4762	3506	7111	2591	4724	3383	4743	1853.7	0.26028	4658.42
PFI1065c	hypothetical protein, conserved	426	420	2222.5	3331	382.5	377	1776	3996.5	399	439	2241	3019.5	1107.5	1412.53	1.22118	1585.83
PFI1060w	hypothetical protein, conserved	1972.33	1673.67	1750	1306.33	1874.33	1590.33	1607.33	1087.33	2154	1196.67	1480	1269.67	1598.83	416.315	0.204803	1580.17
PFI1055w	hypothetical protein, conserved	81.5	74.5	412	181.5	83.5	78.5	385.5	174	110.5	93	426	135	122.75	3364.22	1.12831	186.292
PFI1045w	hypothetical protein, conserved	415.5	376.5	711	316	341	316.5	641	332	428	287	854.5	269	358.75	309.939	0.528326	440.667
PFI1035w	hypothetical protein, conserved	403	587	1162	256	433	528	1187	230	498	444	1129	205	471	317.218	0.772628	588.5
PFI1015w	hypothetical protein, conserved	1356.5	502.5	903.5	1212	2239.5	675	1294	1150.5	2627	684	1284	1448.5	1248	579.165	0.498553	1281.42
PFI1010w	hypothetical protein, conserved	473	183	1372.5	1875	537	229.5	994	2087.5	377	161.5	783	2494	660	4735.48	1.2254	963.917
PFI1000w	hypothetical protein, conserved	288.333	401.667	948.667	1050.67	303.667	294	770.333	854	322.333	275	834.333	973	586	302.113	0.542516	609.667
PFI0995w	hypothetical protein, conserved	149	132	257	425	178	148	277	343	140	126	253	324	215.5	95.112	0.458948	229.333
PFI0975c	hypothetical protein, conserved	796.5	438.5	478	5744.83	1317.83	525.5	479.167	4674.17	1066.17	351.833	443.167	5281.33	661	1659.11	3.18089	1799.75
PFI0945w	hypothetical protein, conserved	570	171	83	143	673	178	99	147	869	110	90	114	145	782.686	1.8683	270.583
PFI0915w	hypothetical protein, conserved	4909.5	449	172	144.5	4047	468.5	173	134	5721	312	149.5	201	256.5	9001.77	8.32383	1406.75
PFI0870w	hypothetical protein, conserved	2428	2351.5	1900.5	1686	1838.5	2602.5	2057	1853.5	2144.5	3015.5	1725	1935.5	1996.25	670.063	0.200593	2128.17
PFI0855w	hypothetical protein, conserved	468	316.5	1393	1937.5	386.5	302	1250.5	1916	448.5	278.5	1371.5	2500	859.25	668.476	0.910635	1047.38
PFI0850w	hypothetical protein, conserved	505	203	241	468	470.5	207	277	416.5	472.5	175.5	192	922.5	346.75	202.144	0.617369	379.208
PFI0845w	hypothetical protein, conserved	161	78	66	467	257	117	72	355	1185	90	66	688	139	3225.42	2.44856	300.167
PFI0830c	hypothetical protein, conserved	446.333	452	2159.33	2128	485	388.333	2031.33	1919	480.333	436	2210.67	2509	1202	807.605	0.752291	1303.78
PFI0825w	hypothetical protein, conserved	5003	2946	3323	3884	6217	4294	2978	3819	5313	4240	2065	3894	3889	2064.99	0.292199	3998
PFI0815c	hypothetical protein, conserved	655	357	254	136	890	307	374	140	1076	NA	403	88	357	440.218	0.895532	425.455
PFI0805w	hypothetical protein, conserved	737.75	737.5	1029.75	1498	915.5	515.5	859.25	1299.25	950.25	686.5	1073	1249.75	932.875	447.857	0.304835	962.667
PFI0800c	hypothetical protein, conserved	157	107	102	648	238	151	115	550	282	117	101	651	154	800.732	1.41901	268.25
PFI0795w	hypothetical protein, conserved	449	739.5	1819.5	882	264.5	689	1941	883.5	285	798.5	2066	1172.5	840.25	995.379	0.745102	999.167
PFI0780w	hypothetical protein, conserved	1364	1888	1334	1598	1046	1193	1417	1759	1454	963	1340	2054	1390.5	1205.83	0.234998	1450.83
PFI0770c	hypothetical protein, conserved	439	234	335	1316	344	162	195	1087	571	135	326	1432	339.5	1408.5	1.36238	548
PFI0765w	hypothetical protein, conserved	2383	2469	1733	537	2774	2866	1637	560	832	3241	1515	652	1685	1045.82	0.578045	1766.58
PFI0760w	hypothetical protein, conserved	156	172.5	400.5	227	165	231.5	433.5	210	173	358	460.5	216.5	221.75	194.719	0.509509	267
PFI0750c	hypothetical protein, conserved	266.5	328.5	1040	244	196	274	1044.5	263	252	325.5	1030.5	339.5	299.75	1054.99	1.1571	467
PFI0745w	hypothetical protein, conserved	695	441	919	815	451	396	990	797	583	401	769	1011	732	1576.18	0.313515	689
PFI0710c	hypothetical protein, conserved	796	599.333	973.667	2504	697.667	548.667	846.5	1986.67	790.667	499.667	1127	1822.33	821.25	1649.13	0.789568	1099.35
PFI0705w	hypothetical protein, conserved	1281	482	276	3200	1230	685	349	3627	NA	763	296	2020	763	1271.47	1.54211	1291.73
PFI0690c	hypothetical protein, conserved	1082.5	318	468.5	614.5	1283	327.5	397	654.5	1812	204.5	439.5	657	541.5	469.554	0.876112	688.208
PFI0680c	hypothetical protein, conserved	1183.5	1649	1722	719	925.5	1309.5	1568	659	1347	1358	1303.5	437	1306.5	985.998	0.314453	1181.75
PFI0670w	hypothetical protein, conserved	699	2556.5	4667.5	6430.5	947.5	2022.5	4760	4947	1838.5	3787	4062.5	4856.5	3924.75	1667.56	0.461263	3464.58
PFI0665w	hypothetical protein, conserved	252	183	1109.5	1943.5	350.5	204.5	1036.5	1862	341	96.5	900	2162	625.25	658.396	1.21388	870.083
PFI0655c	hypothetical protein, conserved	464	492	2419	692	367	403	1717	584	387	393	1558	620	538	1379.42	1.25265	841.333
PFI0650c	hypothetical protein, conserved	4298	4029.5	1686.5	1224.5	3357.5	3994.5	1700	1055	4191.5	3823.5	1674.5	993.5	2528.75	3587.66	0.543508	2669.04
PFI0640c	hypothetical protein, conserved	133.5	181.5	1077.5	306.5	128.5	147	863	362	131.5	171	1065.5	322.5	244	330.852	1.51986	407.5
PFI0635c	hypothetical protein, conserved	8434	11252	6920	2977	6726	9118	6613	2043	8054	7970	6300	1783	6823	2633.22	0.425137	6515.83
PFI0625c	hypothetical protein, conserved	2174	1949.5	1986	726.5	2168.5	2590.5	1871	939.5	2339	3726.5	1987.5	774.5	1986.75	905.869	0.421719	1936.08
PFI0620w	hypothetical protein, conserved	320	286	870	1013	433	267	976	1070	441	271	985	814	627.5	511.857	0.531642	645.5
PFI0615w	hypothetical protein, conserved	212	141	175	145.5	182.5	160	193	131	209	148	164	122.5	162	1717.14	0.182051	165.292
PFI0610w	hypothetical protein, conserved	8210	5104	4165	2835	5690	4382	4493	4123	6598	5015	3647	2906	4437.5	2628.62	0.344351	4764
PFI0605c	hypothetical protein, conserved	2234	1647.5	4203.5	4713.5	1804.5	1065.5	3942	4597	2376.5	1243	4763	6413	3159.25	1582.15	0.54734	3250.25
PFI0590c	hypothetical protein, conserved	2653.5	1661.5	2767	1602	1920.5	1487.5	2464	1652	2631.5	1396.5	2738.5	3205	2192.25	10620.2	0.283812	2181.62
PFI0585c	hypothetical protein, conserved	1124.33	1038	2350.33	1951.67	842.667	700.667	2163	1746.33	1469	755	2418.67	2104.67	1607.67	754.163	0.40144	1555.36
PFI0575c	hypothetical protein, conserved	840	345	585	2950	934	358	544	2548	657	332	541	3851	621	1022	1.93226	1207.08
PFI0565w	hypothetical protein, conserved	218.5	179.5	896.5	2288.5	465	212.5	826	2201.5	330.5	194.5	674.5	1959	569.75	1531.87	1.42558	870.542
PFI0560c	hypothetical protein, conserved	212	152	317	250	239	175	251	261	199	151	256	282	244.5	1084.46	0.211619	228.75
PFI0555c	hypothetical protein, conserved	623	1320.5	1154.5	585.5	622.5	1157	1435	567.5	817	1539	1624.5	731.5	985.75	425.501	0.40664	1014.79
PFI0545w	hypothetical protein, conserved	564	537	1546	3280	604	421	1769	2842	880	655	2484	4546	1213	1166.36	1.10554	1677.33
PFI0540w	hypothetical protein, conserved	2413.5	422.5	199.5	400.5	3176	445.5	230	225.5	3001.5	364	198	227	382.25	1397.53	3.07297	941.958
PFI0510c	hypothetical protein, conserved	1877	1593	1222.33	1332.33	1884.33	1563.33	1232.67	1501.33	2152.33	1574.33	1289	1668.33	1568.83	721.926	0.184044	1574.19
PFI0500w	hypothetical protein, conserved	1809.5	3662	2867	2193.5	1873	3437	3079	2319	3084.5	4787.5	3030.5	2338.5	2948.75	1479.78	0.287455	2873.42
PFI0495w	hypothetical protein, conserved	1892.8	1369.8	2453.2	5100.2	2135.8	1369.4	2103.8	3918.4	2259.2	787	2006	4119	2119.8	1411.84	0.600547	2459.55
PFI0490c	hypothetical protein, conserved	3094.5	2857	4400.5	5485.5	2552.5	2603.5	4185	5160	2907.5	2863.5	4437.5	6927.5	3639.75	2097.95	0.3809	3956.21
PFI0485c	hypothetical protein, conserved	180	107	132.5	177.5	188.5	128.5	124.5	145.5	190	102.5	102	171.5	139	1055.2	0.2458	145.833
PFI0465c	hypothetical protein, conserved	556.5	343	1085	4093.5	730	273	978.5	3890	911	246	1292	4402.5	944.75	4266.6	1.67493	1566.75
PFI0460w	hypothetical protein, conserved	178	86	90.5	167	216.5	96	84.5	141	244.5	82	74	184.5	118.5	1331.58	0.50199	137.042
PFI0445c	hypothetical protein, conserved	142	115	114	117	181	116	124	112	167	132	113	125	120.5	924.735	0.187874	129.833
PFI0440w	hypothetical protein, conserved	172	102	94	496	249	130	110	379	198	91	81	496	151	614.283	1.03192	216.5
PFI0435c	hypothetical protein, conserved	158.5	122	100.5	284	194.5	148	104.5	216	160	NA	95	280	158.5	1202.27	0.425919	169.364
PFI0430c	hypothetical protein, conserved	306.5	332	882	534	298.5	382.5	915	683	503	544	1450	495	518.5	625.922	0.645165	610.458
PFI0410c	hypothetical protein, conserved	353.75	131.75	92.25	190.75	442.25	173	116.75	166.75	486.25	141.5	91.25	223.25	169.875	835.716	0.796758	217.458
PFI0405w	hypothetical protein, conserved	520	198	945	4613	754	260	960	3648	677	209	1052	6751	849.5	1652.11	2.48992	1715.58
PFI0395w	hypothetical protein, conserved	299.667	179.333	456.333	1590.67	513.333	212.667	481.333	1250.67	461	185.667	497.667	1993	471.167	2239.42	1.26947	676.778
PFI0365w	hypothetical protein, conserved	1658	1226	1329.5	633	1945.5	1133.5	1829.5	538.5	1786	1904	1335.5	488	1332.5	1115.48	0.401094	1317.25
PFI0360c	hypothetical protein, conserved	1041	282	186	298	697	302	185	249	697	191	151	385	290	1054.17	0.953133	388.667
PFI0350c	hypothetical protein, conserved	393	401	882	471	498	408	691	406	650	157	656	239	439.5	1173.89	0.461522	487.667
PFI0340c	hypothetical protein, conserved	246.667	155	774.667	351	318	170	686.333	332	430	145.667	761.333	310.667	325	1157.23	0.703791	390.111
PFI0330c	hypothetical protein, conserved	1069	1106.5	1507.5	545.5	735.5	825.5	1527.5	579	816.5	759.5	1503.5	834.5	830	394.715	0.430673	984.167
PFI0325c	hypothetical protein, conserved	21773	19528	10800	3193	19405	15964	14014	2927.5	28699	22115	14859.5	3057	15411.8	8819.83	0.542975	14694.6
PFI0315c	hypothetical protein, conserved	359	214.5	152.5	150	310	223.5	161	151.5	348.5	143	131.5	150.5	156.75	86.6499	0.53878	207.958
PFI0305c	hypothetical protein, conserved	499.5	328.5	766	1003	464	493.5	811.5	810.5	403.5	462.5	526.5	931	513	1000.57	0.438898	625
PFI0285w	hypothetical protein, conserved	1102.5	1758	1999.5	1238	1375	1446.5	2122	1339.5	1564.5	2132	1841	1005	1505.5	1288.73	0.258629	1576.96
PFI0270w	hypothetical protein, conserved	449	188	85	2655	1004	256	107	2513	1235	225	102	2896	352.5	886.975	3.11114	976.25
PFI0250c	hypothetical protein, conserved	4267.75	3203.25	3526.75	3230	3098	2223.25	3069	3224	3933	2670	3284.5	5230.5	3227	1303.5	0.240619	3413.33
PFI0245c	hypothetical protein, conserved	323	182	628	1089	270	179	543	1047	323	146	656	1259	433	2418.37	0.901245	553.75
PFI0195c	hypothetical protein, conserved	11712	10873.5	5728.5	8536	5961	7584.5	7243.5	7493.5	8854	7383	6974.5	10929.5	7539	3037.46	0.260703	8272.79
PFI0175w	hypothetical protein, conserved	1667	306.5	525.5	294.5	2381	436.5	466.5	287.5	2304	338	349.5	325.5	393	654.706	2.06358	806.833
PFI0170w	hypothetical protein, conserved	2128.67	1636.67	1516.67	1368.33	1821.33	1452	1480	1265	1905.67	1365	1405.67	1476.67	1478.33	450.836	0.174099	1568.47
PFI0160w	hypothetical protein, conserved	550	244.4	899.4	8662.2	731.8	313	841.6	7765	609.6	186	904.6	8150.8	786.7	6783.96	4.39011	2488.2
PFI0145w	hypothetical protein, conserved	434	1271	2195	1544	346	1276	2258	1343	439	956	1464	1089	1273.5	690.635	0.490488	1217.92
PFF1505w	hypothetical protein, conserved	827	751	534	2412	845	444	392	1721	1182	511	575	NA	751	534.324	0.833614	926.727
PFF1495w	hypothetical protein, conserved	402	324	344	370	372	332	336	343	304	259	206	325	334	1088.89	0.156234	326.417
PFF1490w	hypothetical protein, conserved	315	716.5	502	566.5	354	687.5	595.5	588.5	444.5	550	643	465	558.25	117.282	0.223302	535.667
PFF1485w	hypothetical protein, conserved	1849	1920.5	2209	5363.5	1445	1688	2733	4094.5	2053	2032.5	2598.5	4901	2131	10157.3	0.615288	2740.62
PFF1475c	hypothetical protein, conserved	344.5	172	156.5	1320	472	214	160.5	854.5	353.5	191	140.5	1095	279.25	442.028	1.45775	456.167
PFF1465w	hypothetical protein, conserved	607	179	135	124	463	266	155	143	415	203	116	118	167	1094.25	0.975653	243.667
PFF1460c	hypothetical protein, conserved	713	861	429	277.5	628.5	443	413.5	222	857.5	570	557	262.5	500	434.286	0.435908	519.542
PFF1435w	hypothetical protein, conserved	2060	1570	1404	414	1905	1939	1498	413	2044	2331	1408	324	1534	815.714	0.456056	1442.5
PFF1410c	hypothetical protein, conserved	2098	904.5	2728.5	2639.5	1713	586	2429.5	2225.5	2546	543.5	3046	3020.5	2327.5	1063.56	0.388678	2040.04
PFF1405c	hypothetical protein, conserved	223	259	1137	595	214	258	1026	554	184	187	885	533	396	522.1	0.873594	504.583
PFF1390w	hypothetical protein, conserved	1311	1272	1539	1013	694.5	950	1347	1102	1000.5	957.5	1242	1151	1126.5	367.198	0.200884	1131.62
PFF1385c	hypothetical protein, conserved	1807	2497	1496.5	1407	1586	1891.5	1795	1400	2391.5	2114	2034.5	1345.5	1801	918.309	0.21533	1813.79
PFF1380c	hypothetical protein, conserved	385	355	470	343	291	292	442	358	471	257	498	342	356.5	2611.13	0.221563	375.333
PFF1355w	hypothetical protein, conserved	1309	1085	754	583	1042	1027	304	757	1497	1422	980	1116	1034.5	427.446	0.334951	989.667
PFF1340w	hypothetical protein, conserved	393	333.5	322.5	163	332.5	278.5	406.5	189.5	586	261.5	348.5	164	327.5	912.605	0.363129	314.917
PFF1310c	hypothetical protein, conserved	285	184	163	115	343	166	158	111	293	NA	133	83	163	5497.87	0.519436	184.909
PFF1305w	hypothetical protein, conserved	240	170	767.5	861.5	236.5	165.5	649.5	771	278.5	121	626	633	452.25	248.15	0.619313	460
PFF1295w	hypothetical protein, conserved	4189	2051.5	2188	1773	3023.5	1500.5	2642.5	1809	5420.5	1868.5	2973	2963.5	2415.25	1470.62	0.472672	2700.21
PFF1290c	hypothetical protein, conserved	446	235	375	319	477	210	306	350	373	234	499	252	334.5	924.694	0.293745	339.667
PFF1285w	hypothetical protein, conserved	156	112	138	156	142	126	146	134	156	108	NA	164	142	18.4299	0.130379	139.818
PFF1280w	hypothetical protein, conserved	312.5	156.5	381	717.5	281	167	357.5	686	247	140	307.5	763	310	1023.56	0.717897	376.375
PFF1270c	hypothetical protein, conserved	1261	1153	995	695	1107.5	1077	1085	612	1385.5	1419.5	1067.5	657	1081	1372.88	0.247048	1042.92
PFF1260c	hypothetical protein, conserved	2298.33	3636.33	2523	1609.33	1991	3477	2363	1355.33	2463.33	3332.33	2502.33	1413.33	2413.17	11019	0.317418	2413.72
PFF1250w	hypothetical protein, conserved	459	478.5	553.5	730.5	469	434.5	549	566.5	532	527.5	652	452	529.75	104.786	0.164758	533.667
PFF1245c	hypothetical protein, conserved	365	364	950	1785	327	367	NA	1606	NA	459	1094	1867	704.5	1700.8	0.901956	918.4
PFF1235w	hypothetical protein, conserved	673	564	759	865	634	514	647	770	867	555	1128	829	716	10551.9	0.242515	733.75
PFF1230c	hypothetical protein, conserved	7044.5	6213.5	1204	505	6163.5	6628.5	1327.5	450	9509	6649.5	1412	625.5	3787.75	2686.64	0.87556	3977.71
PFF1220w	hypothetical protein, conserved	277	132	527	1547	345	199	482	1145	264	203	424	995	384.5	1175.51	1.15873	545
PFF1205w	hypothetical protein, conserved	236	152	475	260	220	156	454	265	209	135	382	265	248	865.554	0.456549	267.417
PFF1200w	hypothetical protein, conserved	252	165	166	272	277	185	231	237	243	160	190	227	229	710.67	0.183996	217.083
PFF1195c	hypothetical protein, conserved	118	91	93	175	129	107	NA	161	128	NA	NA	230	128	2529.62	0.350768	136.889
PFF1175c	hypothetical protein, conserved	760	1411.5	2449.5	2140	796.5	1113	2021	2066	925.5	1462.5	2095.5	2506	1741.75	2139.1	0.369124	1645.58
PFF1170w	hypothetical protein, conserved	234	295	650	416	390	404	793	338	319	325	615	283	364	469.468	0.473037	421.833
PFF1165c	hypothetical protein, conserved	328	592	1198	1351	365	471	996	1750	417	418	1209	1874	794	3232.19	0.702629	914.083
PFF1160w	hypothetical protein, conserved	128	99	472	612	172	101	228	611	111	78	378	334	200	771.098	1.0008	277
PFF1120c	hypothetical protein, conserved	181	132	559	1327	203	110	569	1197	182	116	556	1421	379.5	702.459	1.31271	546.083
PFF1110c	hypothetical protein, conserved	5938	5254	4278	3241.5	4588.5	3995.5	4094	3083	4393	4250.5	3969	2730.5	4172.25	2168.38	0.213547	4151.29
PFF1100c	hypothetical protein, conserved	8693	4227	1645.67	1149	8709.33	3683	1828	1017.33	10327.3	3731.33	1676.67	879.333	2755.5	2977.34	1.23247	3963.92
PFF1080w	hypothetical protein, conserved	276	228	1287	816	249	208	1187	740	212	185	1277	1245	508	505.107	0.949296	659.167
PFF1075w	hypothetical protein, conserved	214	123	467	181.5	195.5	121	320.5	205	192	100	364	230	200.25	271.289	0.539176	226.125
PFF1070c	hypothetical protein, conserved	3272	3685.5	2251.5	1096	3534	2312	1604.5	918.5	3431	2347	2110	669	2281.75	1571.78	0.461505	2269.25
PFF1065c	hypothetical protein, conserved	242.5	260	216	471	343.5	239.5	137	437.5	403.5	211.5	128.5	478	251.25	1585.29	0.497388	297.375
PFF1060w	hypothetical protein, conserved	449	373	403	367	530	414	593	379	700	559	630	263	431.5	642.927	0.3	471.667
PFF1055c	hypothetical protein, conserved	5057.5	3077	3380.5	3067.5	2624.5	2314	2488.5	2986.5	4640	2096.5	3168	3700	3072.25	1437.77	0.289847	3216.71
PFF1045w	hypothetical protein, conserved	356.333	419.667	1042.67	455	325.333	299.333	806.667	455.667	366.333	312.667	958	461	437.333	503.896	0.596691	521.556
PFF1040w	hypothetical protein, conserved	824	999	974	1159	848	845	1237	1096	1162	1025	1281	896	1012	433.939	0.156556	1028.83
PFF1030w	hypothetical protein, conserved	3299	3523.5	2917	634.5	3717	4162.5	2449	833.5	3129	4815.5	2441	345	3023	1440.29	0.471433	2688.88
PFF1020c	hypothetical protein, conserved	1240	329.333	273.333	1398.67	1103.67	339.333	278.667	1094	1685.33	280	272.333	2143	716.667	550.576	0.920909	869.806
PFF1015w	hypothetical protein, conserved	425.5	1822	2951	1882.5	454	1877.5	2435	1629	545.5	1816	2384	1578	1819	943.73	0.443717	1650
PFF1010c	hypothetical protein, conserved	961	810	833	1012	945	707	599.5	1155	787	462.5	656	1025.5	821.5	386.216	0.244341	829.458
PFF1005w	hypothetical protein, conserved	417	411	561	320	535	448	529	346	634	632	547	306	488.5	550.318	0.236182	473.833
PFF0990c	hypothetical protein, conserved	409	333.5	412	527	588.5	341	503	364.5	666.5	311	512	649.5	457.5	195.129	0.271493	468.125
PFF0985c	hypothetical protein, conserved	143	87	82	163	163	92	86	122	157	97	86	166	109.5	2037.67	0.324317	120.333
PFF0980w	hypothetical protein, conserved	268	145	244	467	279	151	268	453	247	124	292	557	268	878.694	0.505804	291.25
PFF0960c	hypothetical protein, conserved	810.5	1225	1420.5	2735	890.5	1013.5	1213	2366.5	706.5	767.5	1060	2748	1136.5	867.644	0.668557	1413.04
PFF0955c	hypothetical protein, conserved	NA	167	203	2296	258	134	195	1883	191	145	357	492	203	1242.76	3.75281	574.636
PFF0950w	hypothetical protein, conserved	151	210	948	354	173.5	233	990.5	464.5	172.5	264.5	805.5	395	309.25	1743.04	1.00201	430.167
PFF0935c	hypothetical protein, conserved	193.6	211.6	849.8	888.8	199.6	179	713.8	803.2	221.8	167.75	844.5	936.2	467.8	8522.29	0.727656	517.471
PFF0930w	hypothetical protein, conserved	4106	2053.5	1648	1775.5	3058.5	1901.5	1619.5	1793	3631.5	1876	1664	2029	1888.75	1168.56	0.448432	2263
PFF0925w	hypothetical protein, conserved	329	458	539	561	250	455	511	548	448	583	580	905	525	179.638	0.304378	513.917
PFF0920c	hypothetical protein, conserved	1531.67	2189.33	3112	4314	1772.33	2130	3211.33	3380.33	1645.67	1766	2845.33	3821	2517.33	1358.73	0.369817	2643.25
PFF0910c	hypothetical protein, conserved	246	245.5	1241	1128	250.5	185.5	956	782.5	317.5	198	1321	1471.5	550	429.942	0.91839	695.25
PFF0905w	hypothetical protein, conserved	605	906	2353	2707	1263	1311	2257	2394	879	969	2108	NA	1311	768.294	0.575745	1613.82
PFF0880c	hypothetical protein, conserved	2402	3810	3544	2625	1968	3645	3669	2629	2688	2456	3258	3295	2973	1542.69	0.204434	2999.08
PFF0875w	hypothetical protein, conserved	662.5	444	1682	858.5	830	295.5	1567	779	1573	311.5	1743.5	1110	844.25	509.643	0.635788	988.042
PFF0870w	hypothetical protein, conserved	1960.5	334	114.5	1111.5	2804	550	169.5	938	3519.5	496.5	139.5	2084.5	744	947.752	1.53889	1185.17
PFF0840w	hypothetical protein, conserved	457	426	397	1609	652	430	490	2351	569	316	392	2395	473.5	738.569	1.64429	873.667
PFF0835w	hypothetical protein, conserved	10434	16189.5	13959	13528.5	10679	13269.5	11700.5	11837.5	10698.5	8914	11063.5	13453.5	11769	5052.05	0.169182	12143.9
PFF0820w	hypothetical protein, conserved	734	751	939.5	825.5	821	555.5	886	835.5	955	482.5	862.5	724.5	823.25	314.054	0.174061	781.042
PFF0810c	hypothetical protein, conserved	199.5	480.5	627	345.5	324.5	395.5	734	384	255	440.5	709.5	356	389.75	217.737	0.43906	437.625
PFF0805c	hypothetical protein, conserved	257.5	176	991.5	1484.5	296.5	179.5	944	1462	347.5	185.5	932	1861	639.75	902.539	0.941709	759.792
PFF0795w	hypothetical protein, conserved	624.667	511.667	1043.33	1088	733.333	454	950.667	1007.33	1040.33	466	987.333	936.667	943.667	1300.08	0.260364	820.278
PFF0790c	hypothetical protein, conserved	819	700	878	577	583	747	540	501	NA	476	358	455	577	224.899	0.282625	603.091
PFF0785w	hypothetical protein, conserved	522	355.5	1242	2806.5	854	361.5	1425.5	2481.5	632	397	1439	2009	1048	734.72	0.81115	1210.46
PFF0780w	hypothetical protein, conserved	743	634	567	696	820	534	720	597	869	701	708	679	698.5	437.714	0.139532	689
PFF0770c	hypothetical protein, conserved	782	1421.33	1958.33	1722	629.667	1147.33	1799	1692.33	359	961.667	1988.33	1168	1294.67	1691.21	0.420568	1302.42
PFF0765c	hypothetical protein, conserved	322.5	340	1120	1451	334.5	368.5	1036.5	1453.5	378	292.5	922	1394.5	650	1627.24	0.755506	784.458
PFF0755c	hypothetical protein, conserved	2782.75	2048	2340.5	1369.25	1879	1528	1834.25	1452.5	2711	1869.75	2370	1743.5	1874.38	2889.69	0.250146	1994.04
PFF0735w	hypothetical protein, conserved	197	127	109	142	248	152	126	170	201	142	NA	162	152	508.656	0.266693	161.455
PFF0725w	hypothetical protein, conserved	2585	1543	1254	983	1755	2090	1032	1086	2172	1554	692	1023	1398.5	2822.36	0.411381	1480.75
PFF0710w	hypothetical protein, conserved	1120	447.5	240.5	536.5	1232.5	494.5	270.5	443.5	1655	362.5	246	757	471	416.901	0.962353	650.5
PFF0705c	hypothetical protein, conserved	420	144	120	222	508	226	129	178.5	535.5	191	106.5	207	199	12503	0.760791	248.958
PFF0695w	hypothetical protein, conserved	3652	3234	2057	1450	2726	3639	1946	1440	872	3048	1574	1410	2001.5	951.794	0.481435	2254
PFF0685c	Hypothetical protein, conserved	687.333	603.333	756	1164.67	692.333	512	807	1332	950	598.667	825.333	1170.33	781.5	327.918	0.332777	841.583
PFF0670w	hypothetical protein, conserved	1668.43	469.143	1180.71	12080.1	2279.57	813.286	1137	11191	1671.29	437.286	1031.71	15157.4	1424.57	4342.47	3.75925	4093.08
PFF0660w	hypothetical protein, conserved	494	242	396	486	689	197	443	458	734	190	469	515	463.5	199.036	0.369628	442.75
PFF0640w	hypothetical protein, conserved	297	136	955	1570	326	152	874	1802	276	133	835	2177	580.5	876.835	1.22707	794.417
PFF0635w	hypothetical protein, conserved	1460	2762	2390	3001	2285	3058	2628	2630	3273	2915	3552	1172	2696	4356.84	0.258403	2593.83
PFF0630c	hypothetical protein, conserved	504	370	5271	5921	492	358	5455	5027	514	375	5764	4568	2541	2047.9	1.01557	2884.92
PFF0605c	hypothetical protein, conserved	124	180	203	190	269	216	263	200	150	206	194	136	197	9488.42	0.224638	194.25
PFF0600w	hypothetical protein, conserved	238	188	541	1580	420	204	695	1316	334	190	572	1114	480.5	724.603	0.987449	616
PFF0585c	hypothetical protein, conserved	471	253	619	1027	324	298	826	1767	387	218	617	1063	544	1221.91	0.834808	655.833
PFF0580w	hypothetical protein, conserved	582	667	1214	809	536	611	966	727	455	600	1021	773	697	981.367	0.320685	746.75
PFF0575c	hypothetical protein, conserved	1804	2350.6	2959.2	1847.6	1874	1592	2519.2	1560	2621	1546.2	2859.6	1901	1887.5	833.72	0.272917	2119.53
PFF0570c	hypothetical protein, conserved	407.5	186.5	260	4478	844	317	256.5	3673	811	243	231	3870.5	362.25	18725.5	4.57543	1298.17
PFF0565c	hypothetical protein, conserved	198.5	125	163.5	123.5	268.5	155	171	112.5	241	158	161	96	159.5	565.508	0.319966	164.458
PFF0560c	hypothetical protein, conserved	1552.5	1146.5	1417	1630.5	1430	1005	1044	1521.5	1646	904.5	1409	2308.5	1423.5	934.375	0.265143	1417.92
PFF0555w	hypothetical protein, conserved	402	383	1574	1193	379	303	1364	1355	409	233	1567	1417	801	484.7	0.704181	881.583
PFF0550w	hypothetical protein, conserved	217	153	1049	854	210	159	1330	1210	195	114	1277	953	535.5	691.704	0.946309	643.417
PFF0545c	hypothetical protein, conserved	320	169	735	3433	330	207	988	2760	332	208	972	2981	533.5	9763.43	2.27086	1119.58
PFF0525w	hypothetical protein, conserved	7372	3815	4565	1399	4965	4327	5294	1737	5030	4959	4424	1793	4494.5	7192.82	0.386064	4140
PFF0515c	hypothetical protein, conserved	647	1025	1167	628	576	799	1456	566	853	783	1636	408	791	451.386	0.475323	878.667
PFF0505c	hypothetical protein, conserved	2115.5	2488.5	4972	2374	2587	2601.5	4254.5	2135.5	2730.5	1745	3464	1857.5	2537.75	1491.28	0.385856	2777.12
PFF0490w	hypothetical protein, conserved	1235.33	448.333	432	451.333	1105	346.333	433.667	421	920.5	264.667	465	381.333	441	1039.52	0.726779	575.375
PFF0480w	hypothetical protein, conserved	3660.33	2027.33	585	711.667	4172.33	2181.67	714.667	612.667	5188.67	1629.67	591.667	644.5	1172.17	1360.51	1.37891	1893.35
PFF0460w	hypothetical protein, conserved	161.5	163	615.5	821	218	214	830.5	698	161	178	769	415	316.5	924.23	0.906219	437.042
PFF0445w	hypothetical protein, conserved	3138.8	4061.7	3972.4	4448.1	2945.7	3058.8	4159.5	3928.8	3588.56	2890.3	4486.5	4395.5	3950.6	1914.05	0.153699	3756.22
PFF0440w	hypothetical protein, conserved	205	123	617.5	1571.5	250.5	155	646	1164.5	178.5	175.5	550	1079.5	400.25	3332.9	1.20044	559.708
PFF0425w	hypothetical protein, conserved	408	386	1032	1314	503	400	946	1200	418	301	845	1019	674	363.719	0.540602	731
PFF0415c	hypothetical protein, conserved	331	335	1253	2217	886	429	1472	1921	506	341	1187	517	701.5	575.09	0.937834	949.583
PFF0410w	hypothetical protein, conserved	502	784.667	1575.67	917.333	467	638.333	1823	909	621.667	762	1902	1040.67	846.833	1029.95	0.590206	995.278
PFF0405c	hypothetical protein, conserved	125	170	461	326	142	204	525	300	124	167	527	131	187	1379.01	0.844732	266.833
PFF0400w	hypothetical protein, conserved	544.5	715.5	2334.5	1939	567.5	698.5	1675	1450.5	588	668	1296.5	1866	1006	607.423	0.639151	1195.29
PFF0390w	hypothetical protein, conserved	244.5	178	954	501.5	235	287	997	550.5	250	295	927	737.5	398.25	317.11	0.787317	513.083
PFF0385c	hypothetical protein, conserved	129	103	671	212.5	149.5	102	588.5	245.5	134.5	101.5	785.5	254.5	181	708.653	1.35814	289.75
PFF0380w	hypothetical protein, conserved	588.4	187.2	141.4	4093	732	289.6	186.6	3278.2	657	166.2	136	5495.2	439	1682.84	4.23535	1329.23
PFF0375c	hypothetical protein, conserved	573.5	248.5	734.5	5308	1018.5	337	766.5	4955	814.5	222.5	793	5122.5	779.75	3167.5	2.63954	1741.17
PFF0355c	hypothetical protein, conserved	279.5	199	519	677	243.5	249.5	566	619	297	259.5	597	922	408	216.434	0.561467	452.333
PFF0315c	hypothetical protein, conserved	218	189	154	183	254	185	169	155	291	NA	NA	NA	185	431.513	0.251057	199.778
PFF0310w	hypothetical protein, conserved	215	99	96	141	214	113	98	143	152	93	76	137	125	69.44	0.364177	131.417
PFF0295c	hypothetical protein, conserved	7649	3632	1343.5	1517	6714	4010.5	1698.5	1620.5	8017	3947.5	1462	1737	2684.5	2342.46	0.945697	3612.38
PFF0255c	hypothetical protein, conserved	378	164	358	1127	150	122	569	1110	256	157	726	1901	368	4257.59	1.48567	584.833
PFF0210w	hypothetical protein, conserved	675	653.5	1927	1488.5	806.5	589	1637	1485.5	854.5	556.5	1706.5	1467	1160.75	500.403	0.436394	1153.88
PFF0205w	hypothetical protein, conserved	196	244	990	604	284	189	767	632	257	208	738	505	394.5	394.276	0.696099	467.833
PFF0200c	hypothetical protein, conserved	2625.67	507.667	268	9419.67	3117.33	782.333	463.5	7954.33	3468	470.333	281	10598.7	1704	3038.57	2.24784	3329.71
PFF0195c	hypothetical protein, conserved	174	166.667	513.667	231	144.667	135	412.333	211	168	146	513.333	282	192.5	151.681	0.737836	258.139
PFF0175c	hypothetical protein, conserved	471	466.5	371.25	276.75	375.25	347	360.75	286	415.5	333.5	368.25	324.25	364.5	121.868	0.167995	366.333
PFF0165c	hypothetical protein, conserved	1389	2419.5	2461.5	1419.5	1331	1525	1781.5	1616	1045	1354.5	2178.5	1564.5	1544.75	804.985	0.292186	1673.79
PFF0140c	hypothetical protein, conserved	1567	717.5	612.5	1182	1781.5	858.5	601.5	1388	1177.5	487.5	471	1699	1018	499.789	0.474136	1045.29
PFF0135w	hypothetical protein, conserved	1318.5	545	476	170.5	995	646	528.5	166.5	1247	587	476	159	536.75	454.372	0.731944	609.583
PFF0130c	hypothetical protein, conserved	441.5	136.5	161.5	128	316.5	136	146	102	466	145	155	113	145.5	290.67	0.88502	203.917
PFF0080c	hypothetical protein, conserved	798	427	406	583	323	383	165	550	263	286	136	618	394.5	591.834	0.497667	411.5
PFE1595c	hypothetical protein, conserved	392	624	530	978	446	569	481	705	430	638	467	600	549.5	2498.24	0.290287	571.667
PFE1570c	hypothetical protein, conserved	1785.5	1224	1380	882	2022.5	1127	1319.5	869	1320.5	1159.5	1126.5	698	1191.75	371.083	0.313365	1242.83
PFE1560c	hypothetical protein, conserved	178	169	454	387	189	175	687	461	232	154	785	236	234	218.681	0.920907	342.25
PFE1555c	hypothetical protein, conserved	153.5	82.75	97.5	806	217.5	109.75	104.75	831.5	207.5	107.25	96.25	830	131.625	540.907	2.39952	303.688
PFE1550w	hypothetical protein, conserved	909	682	613.5	1172	915	783.5	689	1109	1111	871.5	704	1387.5	890.25	563.543	0.26781	912.25
PFE1540w	hypothetical protein, conserved	211	163	207	165	184	165	185	159	207	178	217	140	181	23.6406	0.135087	181.75
PFE1535w	hypothetical protein, conserved	822.5	1033	1123.5	376.5	879	878.5	1275.5	414.5	1191.5	1009	1058.5	431	944	447.164	0.328746	874.417
PFE1530c	hypothetical protein, conserved	1005.5	852	1155	726.5	1011	891.5	1085.5	716.5	1703	748.5	995.5	615	943.5	4644.45	0.304121	958.792
PFE1525w	hypothetical protein, conserved	152	221	191	215	144	172	198	209	150	NA	198	293	198	254.574	0.21376	194.818
PFE1520c	hypothetical protein, conserved	151.333	204	708.333	205.667	186.333	177.667	678.667	218	164	203.667	627	154.667	203.833	350.469	1.08724	306.611
PFE1515w	hypothetical protein, conserved	322.667	183	510	2371.67	365.333	214.667	634	2060.33	442.667	180.667	627.667	2902.67	476.333	840.085	2.01657	901.278
PFE1505w	hypothetical protein, conserved	2268	1224	947	983	1470	1171	NA	1198	1700	1488	1018	1070	1198	439.322	0.328261	1321.55
PFE1500c	hypothetical protein, conserved	4128	728	2736	2672	2302	495	2492	2366	2196	448	2889	2738	2429	1411.03	0.451913	2182.5
PFE1490c	hypothetical protein, conserved	5433	5151	2857	4223	5437	4294	2660	3214	NA	4188	2693	5008	4223	1778.54	0.258718	4105.27
PFE1485w	hypothetical protein, conserved	486.667	519.333	1637	2096.67	491.667	454	1356.67	1988.67	366.333	427.667	1487.33	1524	938	586.081	0.714952	1069.67
PFE1480c	hypothetical protein, conserved	197	391	811	408	214	290	738	385	221.5	264.5	784	387	386	5330.62	0.585698	424.25
PFE1465w	hypothetical protein, conserved	1064	710	2391.67	7065	1492	724.333	2270.33	5897.67	1447	645.667	2184.33	6622	1838.17	1970.57	1.30188	2709.5
PFE1460w	hypothetical protein, conserved	97	150	564	841	120	151	547	662	130	159	573	1011	353	667.748	0.910799	417.083
PFE1450c	hypothetical protein, conserved	752	2277	4108	4342	775	1216	3835	4191	1084	1865	4959	4988	3056	1647.6	0.55275	2866
PFE1445c	hypothetical protein, conserved	3126	2748.5	2104.5	2325	2809.5	2099	2442	1783	4763.5	2962	2805	3361	2776.75	732.556	0.280274	2777.42
PFE1440c	hypothetical protein, conserved	756	347	315	215	543	310	270	217	625	282	233	130	296	227.221	0.635652	353.583
PFE1435c	hypothetical protein, conserved	5851	5534	2827.5	910	3024	3892	2949.5	734	5489.5	6067	2651.5	1180.5	2986.75	2157.61	0.652204	3425.88
PFE1425c	hypothetical protein, conserved	3320	3534	2251	2388	2872	1887	1813	2015	3648	1590	1755	1371	2133	776.809	0.368918	2370.33
PFE1410c	hypothetical protein, conserved	389	123.5	72.5	222.5	472	145.5	85.5	192	553.5	108.5	66.5	296.5	168.75	347.431	0.978627	227.292
PFE1395c	hypothetical protein, conserved	5546	6507	7450	11365	4679	7425	10834	10667	4876	5597	9923	7937	7437.5	3404.03	0.326251	7733.83
PFE1375c	hypothetical protein, conserved	585	659.5	1686	2142	1010	638	1621.5	1596	700.5	596	1781	1442.5	1226.25	515.152	0.459393	1204.83
PFE1365w	hypothetical protein, conserved	11178	6725	3385	2165	7727	5176	3386	2162	9917	6650	3542	3510	4359	3333.84	0.686905	5460.25
PFE1335c	hypothetical protein, conserved	8742	7549	5939	3411	3952.5	5353	4907.5	3721.5	4241.5	6911	4941	6580.5	5147	1860.52	0.322167	5520.79
PFE1330c	hypothetical protein, conserved	489.5	612	2256.5	3197	547.5	571.5	2529.5	3083	494.5	1027.5	2535.5	3560	1642	1122.54	0.744625	1742
PFE1325w	hypothetical protein, conserved	344.167	224.667	898.833	885.167	493	231.333	834.5	845.833	435.667	148.167	882.667	1064.5	663.75	578.392	0.49049	607.375
PFE1320w	hypothetical protein, conserved	2678.33	2317.33	1741.33	1621.33	1772	1890.67	1864.67	1458.67	2670.67	2222	1766.33	1514.67	1818.33	987.481	0.229542	1959.83
PFE1315w	hypothetical protein, conserved	425	254	715	1668	425	288	674	1657	373	124	500	1360	462.5	648.008	1.18205	705.25
PFE1310c	hypothetical protein, conserved	2912	2467	1312	979	1836	1920	1196	917	3002	1268	1294	931	1303	22669.4	0.580273	1669.5
PFE1305c	hypothetical protein, conserved	510	501.5	1497	2370.5	608.5	340.5	997.5	2218	628.5	322.5	1215	2494	813	704.494	1.00332	1141.96
PFE1300w	hypothetical protein, conserved	161	186	852	404	163	183	766	384	123	225	557	576	304.5	563.917	0.830607	381.667
PFE1295c	hypothetical protein, conserved	178.5	287.5	975	535.5	183	305.5	931	445	152	381	723	565.5	413	1446.67	0.685744	471.875
PFE1285w	hypothetical protein, conserved	7879	1134	503	528	8288	1114	546	542	12416	1142	464	830	972	3231.67	4.2355	2948.83
PFE1280w	hypothetical protein, conserved	397	255	1087	2068	398	262	1093	2200	NA	292	1698	2479	1087	711.564	0.794644	1111.73
PFE1270c	hypothetical protein, conserved	953.667	1089.67	623.667	273.333	717	929	798.667	250.667	943	1031.67	801.333	311.333	800	364.447	0.375021	726.917
PFE1260c	hypothetical protein, conserved	1714.5	331	595.5	480	2603	394	618	367	2511.5	336	569.5	457.5	524.75	698.835	1.62451	914.792
PFE1255w	hypothetical protein, conserved	607.667	484.667	1808	3515.67	930.667	421.333	1729.33	3239	1129.33	323	2128.67	3383	1429.33	1061.56	0.837749	1641.69
PFE1245w	hypothetical protein, conserved	1235.5	12192.5	7626	2079	956.5	8975	6847	1518.5	1336.5	8506.5	7337	1513.5	4463	3616.07	0.886909	5010.29
PFE1240w	hypothetical protein, conserved	1724.5	1698.5	911	279.5	829	1241.5	1099	351	1821	1297.5	1169	380.5	1134	619.172	0.474115	1066.83
PFE1230c	hypothetical protein, conserved	1381	4058	3654	1588	809	3017	4198	1137	1325	1735	4073	1091	1661.5	1237.03	0.807987	2338.83
PFE1220w	hypothetical protein, conserved	3212	2490	2679	992	2236	2246	2222	2468	3348	2905	2501	3510	2495.5	19369.5	0.26675	2567.42
PFE1210c	hypothetical protein, conserved	1350.5	1447.5	1582.5	1305.5	790.5	1387	1418.5	1316	743.5	794.5	1317	1067	1316.5	387.448	0.21826	1210
PFE1205c	hypothetical protein, conserved	181	97	100	195	189	111	114	193	201	108	95	186	147.5	691.009	0.310636	147.5
PFE1200w	hypothetical protein, conserved	2555	1044	1764.5	868.5	2044.5	1054	1734	1080	2898.5	804.5	1414	764	1247	771.589	0.567295	1502.12
PFE1180c	hypothetical protein, conserved	313	282.667	674.667	271	353.333	218.333	559	240.667	418	176	486	194.667	297.833	873.285	0.524124	348.944
PFE1175w	hypothetical protein, conserved	288	322	1166	2307	350	262	1216	1731	295	261	1345	1796	758	914.595	0.975148	944.917
PFE1165c	hypothetical protein, conserved	538	470	1170	2313	642	356	883	2307	685	493	1256	2901	784	946.589	1.10192	1167.83
PFE1160w	hypothetical protein, conserved	623	835.5	1476	831	724	882	1616.5	803	936	833	1466	910	858.75	17353	0.383044	994.667
PFE1145w	hypothetical protein, conserved	265	217.333	183.333	172.667	393.333	213	195.667	189.667	318	179.5	166.667	159	192.667	27499.9	0.36707	221.097
PFE1135w	hypothetical protein, conserved	431	325	967	1270	356	292	873	1336	451	211	1088	1344	662	419.596	0.670949	745.333
PFE1130w	hypothetical protein, conserved	1355	412.5	307.5	3049	1215	538	410	2981	1477.5	453.5	339	4874.5	876.5	13690.6	1.65745	1451.04
PFE1120w	hypothetical protein, conserved	655.231	341.154	351.538	1301.77	834.538	334.846	351.385	1127.08	708.231	276	338.538	1615	503.385	399.484	0.891468	686.276
PFE1110w	hypothetical protein, conserved	3753	2581	2017	2524	2167	2446	2016	2671	4381	1933	2112	3577	2485	1401.44	0.320156	2681.5
PFE1105c	hypothetical protein, conserved	648.5	294.5	217	456.5	727	314.5	250.5	425.5	836	233	233.5	463	370	205.276	0.569847	424.958
PFE1100w	hypothetical protein, conserved	8394	11312	8743	4358	3938	8346	8009	5185	6239	10582	7110	6296	7559.5	3850.95	0.304477	7376
PFE1095w	hypothetical protein, conserved	144	116	202	116.5	150.5	136	198.5	144.5	147.5	133.5	210.5	93.5	144.25	34.7337	0.253629	149.417
PFE1075c	hypothetical protein, conserved	360	507.5	1889	1673.5	246	440.5	1346	1298	365	509.5	1592	1138	823.75	519.53	0.728917	947.083
PFE1070c	hypothetical protein, conserved	2922	2225	1551	1586.5	2286.5	1980.5	1690	1408.5	3174	2505.5	1673.5	1615.5	1835.25	837.091	0.314222	2051.54
PFE1065w	hypothetical protein, conserved	135	103	262	187	142	110	302	214	168	99	279	263	177.5	144.023	0.414711	188.667
PFE1060c	hypothetical protein, conserved	375	183.333	262.667	609.5	345.667	205.667	252	507	347.333	180.333	404	789	346.5	581.459	0.534429	371.792
PFE1055c	hypothetical protein, conserved	1980.5	2334	4070	1695.5	2134	2608	3677.5	1420.5	1814	2322	2605.5	1392.5	2228	1254.82	0.371387	2337.83
PFE1045c	hypothetical protein, conserved	435.75	654.25	2296.25	2624.75	548.75	561.25	1948.25	2203	510.25	486	2241.75	1822.25	1238.25	1432.97	0.716496	1361.04
PFE1040c	hypothetical protein, conserved	685	937	960	826.5	845	849	978.5	650.5	724	713.5	977	416	835.75	379.046	0.200496	796.833
PFE1025c	hypothetical protein, conserved	358	358	1626	1624	400	NA	1428	2038	299	424	NA	2139	926	630.433	0.828602	1069.4
PFE1015c	hypothetical protein, conserved	370	698	1178.5	774.5	391	541	982	830.5	503	720	1031.5	822	747.25	373.891	0.339616	736.833
PFE1000c	hypothetical protein, conserved	1548	332.5	961	1059	236	376	932.5	897.5	191.5	364.5	708.5	784.5	746.5	371.875	0.548299	699.292
PFE0995c	hypothetical protein, conserved	5263	5471.5	4680	2635.5	4345	5872.5	4446	2458	3616	5863.5	3405.5	2130	4395.5	2244.24	0.30181	4182.21
PFE0990w	hypothetical protein, conserved	9272	6394	4552	4121	6855	6594	5167	4673	7661	6511	4185	3477	5780.5	2776.79	0.295846	5788.5
PFE0985w	hypothetical protein, conserved	1056	1457	1692.5	1585	1026	1024	1370.5	1246	1176	1147	1193	1711.5	1219.5	636.252	0.206499	1307.04
PFE0980c	hypothetical protein, conserved	501	1954.75	3173.5	1640.75	472.25	1291.75	2817.5	1638.25	538.75	1357	2885.5	1636.75	1637.5	898.375	0.566305	1658.98
PFE0955w	hypothetical protein, conserved	302	383	845	238	229	337	1098	271	256	344	992	311	324	271.155	0.975718	467.167
PFE0950c	hypothetical protein, conserved	168	143	131	147	172	307	320	140	183	364	230	152	170	2606.44	0.476547	204.75
PFE0930w	hypothetical protein, conserved	331	181.5	404	1414	293.5	169.5	332.5	1207	342.5	113.5	349.5	1340.5	337.5	686.166	1.42339	539.917
PFE0905w	hypothetical protein, conserved	438.667	1147	1596.33	1232	300.667	826	1664.33	1102	348	1000.67	2109.67	1052	1077	502.662	0.510158	1068.11
PFE0900w	hypothetical protein, conserved	1908	1231	1352	845	2021	1756	1058	1392	NA	2129	863	726	1352	601.617	0.36976	1389.18
PFE0875c	hypothetical protein, conserved	226	289	146.5	136.5	421	185	139.5	137.5	360.5	152	138	104	149.25	772.388	0.679522	202.958
PFE0860c	hypothetical protein, conserved	613.5	491.5	430.5	231.5	971	385	442	174.5	883	363	307.5	141	407.75	418.24	0.635651	452.833
PFE0855c	hypothetical protein, conserved	547	487	1076	469	441	465	1116.5	378	542	430	968.5	864	514.5	302.092	0.53332	648.667
PFE0840c	hypothetical protein, conserved	769.25	524.75	915.5	3434.25	1008.75	495.5	751.25	3181.5	884.5	553.75	549.25	3711.75	826.875	1495.89	1.51017	1398.33
PFE0830c	hypothetical protein, conserved	719.333	725.667	2380.67	1966.33	662	589	2331	1814.67	709.333	563.333	2262.33	2840.33	1270.17	823.627	0.687504	1463.67
PFE0820c	hypothetical protein, conserved	473	559	988	1307	638	624	1065	1819	NA	594	907	1157	907	559.972	0.446968	921
PFE0815w	hypothetical protein, conserved	1203.5	1538	912	532.5	861	1255	944	392.5	1072.5	1048.5	949	564	946.5	317.95	0.344553	939.375
PFE0800w	hypothetical protein, conserved	195	412.5	1106	277.5	186.5	297.5	984.5	246.5	249.5	274.5	1054.5	297.5	287.5	313.068	1.24231	465.167
PFE0780w	hypothetical protein, conserved	230	159	174	330	244	177	217	290	275	183	173	194	205.5	24977	0.265102	220.5
PFE0770w	hypothetical protein, conserved	1299.5	913	828	743.5	1397.5	1162.5	781	723	1395	1060	477	734.5	870.5	1272.49	0.343889	959.542
PFE0760w	hypothetical protein, conserved	342	224	688	1949	316	237	753	1546	327	228	860	2470	515	696.03	1.47159	828.333
PFE0750c	hypothetical protein, conserved	2592	2659	2246	1671.5	1892	1839.5	2036	1869	1310	2764	2717	1666.5	1964	628.482	0.245695	2105.21
PFE0745w	hypothetical protein, conserved	1885	1551	1243	1416.5	1364.5	1287.5	1186	1362	1859.5	1102	1109	1705.5	1363.25	441.208	0.19978	1422.62
PFE0740c	hypothetical protein, conserved	1081	1370	1022.5	1639.5	949.5	701.5	1005.5	1193	1336.5	748.5	1629.5	1133	1107	901.712	0.272272	1150.83
PFE0735w	hypothetical protein, conserved	1164.5	669.5	1323.5	897	881	633	1024	1019	785.5	516	1204	2269.5	958	484.959	0.479631	1032.21
PFE0725c	hypothetical protein, conserved	221	190	170	250	271	206	NA	241	239	NA	165	178	213.5	922.109	0.17254	213.1
PFE0710w	hypothetical protein, conserved	443	568	711.5	1331.5	421.5	506.5	720	1134	420	399.5	780	1043	639.75	379.306	0.48942	706.542
PFE0700c	hypothetical protein, conserved	NA	120	269	288	191	156	343	347	179	168	335	519	269	1126.4	0.436634	265
PFE0695w	hypothetical protein, conserved	236	182	579	828	234	165	605	704	282	175	787	580	430.5	230.969	0.59747	446.417
PFE0685w	hypothetical protein, conserved	687	340	392	275.5	538.5	274.5	378	283	607	210	435	261.5	359	930.597	0.418952	390.167
PFE0680w	hypothetical protein, conserved	223	193	288	208	306	NA	262	219	341	NA	255	NA	255	547.8	0.193652	255
PFE0670w	hypothetical protein, conserved	132	164	220	172	261	242	256	153	155	228	203	91	187.5	2689.59	0.284823	189.75
PFE0655w	hypothetical protein, conserved	2314	1737.6	2195.6	1433.2	2090	1656.8	2026.2	1262	2371.2	1610.6	2027.4	1773.8	1900	442.544	0.184492	1874.87
PFE0650c	hypothetical protein, conserved	1419	685	1475	3820	1411	718	1194	3631	1461	641	1350	3123	1415	1106.76	0.796986	1744
PFE0645w	hypothetical protein, conserved	595	636	1260	1037	775	955	2014	1553	1016	1279	2200	1483	1148.5	628.365	0.443102	1233.58
PFE0640w	hypothetical protein, conserved	215	472	1513	1438	208	394	1168	1200	250	475	1376	930	702.5	446.832	0.734996	803.25
PFE0635c	hypothetical protein, conserved	288.667	304.667	636	307.667	150	305.333	863.333	311.333	190	356	873.667	329.5	309.5	279.716	0.787798	409.681
PFE0620c	hypothetical protein, conserved	329.5	302	1127.5	603	397.5	286	1012.5	512	402.5	269	1056	540.5	457.25	319.648	0.693741	569.833
PFE0615w	hypothetical protein, conserved	541	217	101	79	269	214	117	NA	398	218	NA	79	215.5	639.471	0.694504	223.3
PFE0600c	hypothetical protein, conserved	333	390	1110	1187	277	345	1253	1152	306	384	1387	1671	750	1315.63	0.69152	816.25
PFE0595w	hypothetical protein, conserved	1243	4155	3610	2994	1452	3238	3414	3245	1620	887	3406	1552	3116	952.906	0.360351	2568
PFE0590w	hypothetical protein, conserved	363	875	825	273.5	353	880.5	906.5	245.5	412.5	1297	897	229	618.75	467.441	0.573367	629.792
PFE0580w	hypothetical protein, conserved	1963	1572	1408	637	876	1302	1166	795	1279	1149	1068	824	1157.5	506.922	0.32095	1169.92
PFE0575c	hypothetical protein, conserved	819	351	176	671	508	307	303	527	835	259	219	1043	429.5	18236.9	0.65821	501.5
PFE0570w	hypothetical protein, conserved	8504.13	6631	6223.33	4910.8	7771.67	5343.67	7218.8	4504.73	8133.64	4881.2	7015.6	4706.13	6427.17	1521.01	0.222394	6320.39
PFE0565w	hypothetical protein, conserved	96	79	111	95	154	89	144	91	103	NA	NA	90	95.5	2188.09	0.258752	105.2
PFE0560c	hypothetical protein, conserved	397.667	682.667	1390.33	980.667	392.667	710.667	1330.67	884	394	721	1250.67	866.333	793.667	338.707	0.447003	833.444
PFE0550w	hypothetical protein, conserved	476	502	336	356	432	507	319	299	541	444	331	528	438	1382.84	0.204542	422.583
PFE0515w	hypothetical protein, conserved	960	658.5	596.5	249.5	753	686.5	676	332.5	1387	859	756.5	233.5	681.25	701.141	0.47139	679.042
PFE0500c	hypothetical protein, conserved	1412	955	6914	11105	2115	915.75	8814	9513.5	2086.75	731.5	7881.75	12959.2	4514.5	3871.36	1.00408	5450.29
PFE0495w	hypothetical protein, conserved	181.5	131	586.5	781.5	218.5	134	526	716.5	187.5	99	452.5	548	335.5	1951.79	0.738839	380.208
PFE0490w	hypothetical protein, conserved	283	241	421	508	260	297	413	533	298	194	333	639	315.5	397.941	0.429047	368.333
PFE0480c	hypothetical protein, conserved	167.5	143.5	309	144.5	180	127	266.5	145.5	172.5	110	253.5	104.5	156.5	1324.99	0.416883	177
PFE0470w	hypothetical protein, conserved	302.5	233	489	1309.5	412.5	217.5	694.5	830.5	479	210.5	741.5	858	484	493.244	0.688227	564.833
PFE0460c	hypothetical protein, conserved	721	1053	1670	1061	860	717	1300	1141	1219	885	1452	975	1057	651.641	0.273065	1087.83
PFE0440w	hypothetical protein, conserved	940.2	359	333.6	4926.4	1794.6	533.4	385.6	4467.8	1553	349.8	283.8	4890.6	736.8	1514.66	2.56949	1734.82
PFE0425w	hypothetical protein, conserved	2766	1572	1503	1542	2058	1569	1183	1326	2191	931	1140	1553	1547.5	507.826	0.328459	1611.17
PFE0405c	hypothetical protein, conserved	245	192	319	999	430	226	362	886	350	175	398	952	356	900.477	0.85302	461.167
PFE0400w	hypothetical protein, conserved	410.667	159.333	110.333	3076	372	161	139	2868	390	106	112	4629.67	266.5	2075.54	5.83453	1044.5
PFE0395c	hypothetical protein, conserved	324	156	95	3842	602	170	104	3338	534	123	95	4622	247	1696.7	6.88052	1167.08
PFE0390w	hypothetical protein, conserved	2143	1924	1013	893	2162	1566	1194	758	3427	747	1150	576	1172	865.463	0.705743	1462.75
PFE0385w	hypothetical protein, conserved	3528.33	5125	4932	2931.33	3930.67	4041.67	4678.33	2448.67	3666.67	3740.67	4418	2767.67	3835.67	1379.02	0.222008	3850.75
PFE0380c	hypothetical protein, conserved	1335	1696.5	1542	2195.5	938.5	1262.5	1877.5	2468.5	1530.5	1154	1942.5	2626.5	1619.25	1285.61	0.324593	1714.12
PFE0365c	hypothetical protein, conserved	1058	261	197	291	857	162	131	327	1182	174	122	219	240	316.923	1.59825	415.083
PFE0360c	hypothetical protein, conserved	255	142	117.5	141.5	353	135	124	125	267	255	154.5	106.5	141.75	323.458	0.561954	181.333
PFE0345c	hypothetical protein, conserved	637	633	1328	1677	541	563	1135	1299	608	682	1187	1343	908.5	391.493	0.437504	969.417
PFE0335w	hypothetical protein, conserved	3842.5	3739.5	3781.5	3533.5	3188	3892	3582.5	3136	3140	3383.5	2874.5	3282	3458.5	1727.87	0.0952931	3447.96
PFE0330w	hypothetical protein, conserved	791	1659	1532	1604.5	666	1705	1410.5	971.5	559	1407	1203.5	1217.5	1312.25	628.774	0.302532	1227.21
PFE0325w	hypothetical protein, conserved	769.2	1441	1640.6	1514.6	774.2	1390.6	1593.6	1479.5	682.2	1322.6	1476.8	1245.2	1415.8	548.494	0.240672	1277.51
PFE0310c	hypothetical protein, conserved	137	85.5	691	504.5	125	99	751	417.5	109	89.5	489	545	277.25	1050.75	0.920019	336.917
PFE0295w	hypothetical protein, conserved	997	2067	1982	1510	1511	1797	1793	1404	1428	1761	2386	1407	1636	376.653	0.226428	1670.25
PFE0290c	hypothetical protein, conserved	1649	2094	4848	3156	1888	2958	5967	3097	1946	2903	4834	1574	2930.5	1837.07	0.488948	3076.17
PFE0280c	hypothetical protein, conserved	1112.5	857.5	1773.5	2277.5	1154	834	1799	2047.5	1244	786.5	1386.5	2316	1315.25	713.136	0.424807	1465.71
PFE0275w	hypothetical protein, conserved	888	931	1187	1354	877	985	1161	1268	869	1122	1106	1083	1094.5	232.973	0.146629	1069.25
PFE0265c	hypothetical protein, conserved	281	188.5	962.5	2970	323.5	196.5	861	2564	293	177.5	851.5	2725.5	587.5	11202.1	1.83535	1032.88
PFE0250w	hypothetical protein, conserved	1038.8	1222	1781.6	2653.4	1120.6	1030.6	1671.2	2539	1119.4	932.6	1583.4	3304	1402.7	745.271	0.550907	1666.38
PFE0245c	hypothetical protein, conserved	1147.5	1353.8	1024	424.8	1087.2	990.4	1059	368.2	1288	817.4	1162.2	354.75	1041.5	315.768	0.339675	923.104
PFE0240w	hypothetical protein, conserved	607	431	794	2568	610	413	752	3227	754	475	648	5136	700	1399.33	2.12936	1367.92
PFE0240c	hypothetical protein, conserved	356.889	183.333	989.667	3444.78	360.222	186.778	804.333	3008.22	321.333	151.111	852.444	3453.89	582.278	3009.16	2.26018	1176.08
PFE0230w	hypothetical protein, conserved	265.25	276.5	420.5	382.5	313.5	294.75	407.25	408.25	308.5	248.25	350	366.5	331.75	152.533	0.181605	336.812
PFE0210c	hypothetical protein, conserved	235	161	276	223	174	163	199	252	224	219	176	317	221	858.56	0.215742	218.25
PFE0200c	hypothetical protein, conserved	243	200	566	367	300	206	465	406	286	246	502	520	333.5	1333.5	0.390384	358.917
PFE0190c	hypothetical protein, conserved	73.5	219	450	385	102	239.5	685	352.5	93	297.5	540.5	322	309.75	296.255	0.600435	313.292
PFE0155w	hypothetical protein, conserved	352.5	301.5	1219.5	2327	510	368	1532	2257	512	332	1323.5	2489.5	865.75	723.581	0.987064	1127.04
PFE0140c	hypothetical protein, conserved	1215	2552	3673	2914	945	1796	3566	2708	1157	2674	4155	3618	2691	1017.91	0.404579	2581.08
PFE0135w	hypothetical protein, conserved	932	903	644	NA	931	1165	1003	269	890	1570	969	219	931	616.196	0.408888	863.182
PFE0130c	hypothetical protein, conserved	380.5	394.5	1182	689.5	358	339.5	1505	720.5	480.5	353.5	1592.5	764	585	730.62	0.778466	730
PFE0125w	hypothetical protein, conserved	217	136	98	85	315	169	121	93	340	121	84	77	121	386.467	0.746113	154.667
PFE0110w	hypothetical protein, conserved	442.5	880	1122	1100	427.5	780	1032.5	1135.5	388.5	851.5	1100.5	1332.5	956.25	500.33	0.330295	882.75
PFE0105c	hypothetical protein, conserved	461	733	1497	1599	722	639	1866	1920	628	854	1742	1913	1175.5	590.881	0.497582	1214.5
PFE0100w	hypothetical protein, conserved	1678	1429.5	1743.5	2211	2081.5	1366	1860.5	1642	2385.5	1106	1887	1608	1710.75	1137.95	0.212901	1749.88
PFE0095c	hypothetical protein, conserved	544	521	781	1573	387	551	851	1302	261	729	926	464	640	3619.2	0.597916	740.833
PFE0090w	hypothetical protein, conserved	411.5	353	1617	3803	519.5	329.5	1847	2922	597.5	299.5	1803	3342.5	1107.25	1086.46	1.15633	1487.08
PFE0085c	hypothetical protein, conserved	301	238	255	213	246	235	241	250	244	217	196	209	239.5	82.3696	0.113867	237.083
PFD1130w	hypothetical protein, conserved	2177.5	718.5	311.5	652.5	1898	608.5	325	547.5	3075.5	580	309	835	630.5	2618.92	1.40802	1003.21
PFD1115c	hypothetical protein, conserved	3022	3674	2590.33	2224.33	2601.33	2200.33	2489	2286.67	3355.67	1302	2695	2480.33	2539.67	702.396	0.237907	2576.75
PFD1100c	hypothetical protein, conserved	1842	356.5	146	1618.5	2073	525	192	1458.5	2271.5	398	150.5	2729.5	991.75	784.736	0.956984	1146.75
PFD1085w	hypothetical protein, conserved	147	87	295	492	147	91	267	517	197	NA	248	701	248	298.772	0.800308	289.909
PFD1080w	hypothetical protein, conserved	335	315	781	806	298	321	716	587	284	278	749	621	461	629.591	0.477496	507.583
PFD1065c	hypothetical protein, conserved	979	644	656	682	803	556	762	580	1062	365	891	486	669	275.394	0.30501	705.5
PFD1015w	hypothetical protein, conserved	988.5	2166.5	2420.5	3286.5	917.5	1853.5	2674.5	2971.5	1605	2607	2943	2484	2452.25	768.881	0.31137	2243.17
PFD0985w	hypothetical protein, conserved	5657.67	4421	4645.17	1566.33	5729.17	3087.5	4187.67	1414.83	5956.33	2774.17	4075.83	1867.33	4131.75	11317.7	0.393779	3781.92
PFD0955w	hypothetical protein, conserved	665	290	202	1113	1225	473	251	805	906	269	170	1200	569	771.435	0.71668	630.75
PFD0940w	hypothetical protein, conserved	312	114.75	117.75	3673	267.75	125.25	115	2933.25	317.75	99.5	112.5	5797	196.5	10301.1	9.67397	1165.46
PFD0935c	hypothetical protein, conserved	168	114	322	1251	162	130	457	1099	169	106	407	1215	245.5	858.483	1.83732	466.667
PFD0925w	hypothetical protein, conserved	136	283	761	422	178	248	733	423	196	324	775	382	353	222.261	0.653864	405.083
PFD0920w	hypothetical protein, conserved	165	125	184	485	170	133	187	466	151	118	173	352	171.5	857.249	0.765617	225.75
PFD0915w	hypothetical protein, conserved	317	216.5	529.5	495	436	250	553	535.5	334.5	248.5	559.5	463.5	449.75	1562.1	0.289933	411.542
PFD0905w	hypothetical protein, conserved	2434.5	2010	1451.5	396	2569	1588.5	1416	401	2690	2173.5	1631.5	548	1610	759.309	0.508421	1609.12
PFD0900w	hypothetical protein, conserved	624.333	169.333	119.333	156	922.333	181	162.667	132.333	913.333	140	122.333	163.667	163.167	839.582	1.91364	317.222
PFD0890w	hypothetical protein, conserved	1131	3815	1440	972	785	3706	1168	985	1001	4480	1615	1031	1149.5	1182.74	1.15747	1844.08
PFD0885c	hypothetical protein, conserved	13947.5	12082.5	11088	12096.5	15688	7478	7789	11759.5	13425	6209	7063.5	11855	11807.2	5462.32	0.256899	10873.5
PFD0880w	hypothetical protein, conserved	3324	4246.5	5076.5	3314	3724.5	4559.5	4946	2600	4047	4719.5	5032	2330.5	4146.75	912.799	0.227185	3993.33
PFD0875c	hypothetical protein, conserved	2701	2568	1469.5	941.5	2856.5	2153.5	1572.5	1081	2946	2261	1709	868	1931.25	722.053	0.390807	1927.29
PFD0872w	hypothetical protein, conserved	243.667	168.714	268.429	365.143	268.571	178.286	283.286	314	223.857	127.6	248.667	322.714	258.548	499.531	0.265614	251.078
PFD0870w	hypothetical protein, conserved	193	246.5	282	262.5	222	219.5	279	234.5	226	179.5	219	248.5	230.25	1054.52	0.136094	234.333
PFD0860w	hypothetical protein, conserved	180	108	90.5	383	216.5	135.5	115	332	204	110.5	95.5	269	157.75	1768.69	0.619297	186.625
PFD0855c	hypothetical protein, conserved	113	88.5	80	224	148.5	110	101	210	134	114	88	175	113.5	137.365	0.422834	132.167
PFD0850c	hypothetical protein, conserved	426	468	1450	2801	377	353	1417	2331	432	159	1490	2228	942.5	754.398	0.974413	1161
[truncated: 3,077 more rows]
